# Supplementary material for: Streptococcus pneumoniae genomic datasets from an Indian population describing pre-vaccine evolutionary epidemiology using a whole genome sequencing approach
Source: Microb Genom. 2021 Sep 8;7(9):000645. doi: 10.1099/mgen.0.000645 (PMC8715438; doi:10.1099/mgen.0.000645)
Supplement: Supplementary material 2 [file mgen-7-0645-s002.xlsx]

## Sheet: Supplementry table 8_MR metadat
ID	Public_Name	ERS	ERR	Gps_Qc	GPSC	GPSC__colour	GPSC_status_v2	In_Silico_Serotype	In_Silico_Serotype__colour	In_Silico_ST__autocolour	aroE.gdh.gki.recP.spi.xpt.ddl	CC__autocolour	PMEN.clone	Novel_ST_in_this_study__autocolour	Gender	Gender__colour	Vaccine_Period	PCV7_coverage__autocolour	PCV10_coverage__autocolour	PCV13_coverage__autocolour	Pneumosil_coverage__autocolour	PCV15_coverage__autocolour	PCV20_coverage__autocolour	PCV24_coverage__autocolour	Vaccine_Status	Vaccine_Status__colour	PCV13_status	PCV13_status__colour	Country	country__colour	Region	City__autocolour	Institution	Facility_Collected	Age_Day	Age_Month	Age_Year	Age_group	Age_group__colour	Year	Month	Clinical_manifest	Clinical_manifest__colour	Disease	Source	ENA	Latitude	Longitude	Pili__autocolour
20925_3#47	GPS_IN_PN11	ERS1206285	ERR1756432	Pass Plus	6	#57a627	Dominant	14	#0156b8	143	7-5-10-18-6-8-1	143		No	M	#27bce5	pre-PCV	Yes	Yes	Yes	Yes	Yes	Yes	Yes	PCV7	#69af4c	PCV13	#69af4c	INDIA	#e49aff		BANGALORE	Kempegowda Institute of medical sciences		0	7	0	<=2years	#3bd8c5	2010	2	Disease	#e28650	Bacteraemia	Blood	ERR1756432	12.9716	77.5946	1
28522_3#153	GPS_IN_P114	ERS2995271	ERR3227761	Pass Plus	6	#57a627	Dominant	14	#0156b8	143	7-5-10-18-6-8-1	143		No	M	#27bce5	Phase_intro_PCV13	Yes	Yes	Yes	Yes	Yes	Yes	Yes	PCV7	#69af4c	PCV13	#69af4c	INDIA	#e49aff	KARNATAKA	BANGALORE	Kempegowda Institute of medical sciences	Narayana Hrudayalaya	NA	NA	6	6-24years	#0067b7	2018	10	Disease	#e28650	Bacteraemia	Blood	ERR3227761	12.9716	77.5946	1
22335_7#118	GPS_IN_P660	ERS1642724	ERR2090220	Pass Plus	16	#3d9945	Dominant	23F	#ffa2e0	81	4-4-2-4-4-1-1	81	SPAIN23F	No	M	#27bce5	pre-PCV	Yes	Yes	Yes	Yes	Yes	Yes	Yes	PCV7	#69af4c	PCV13	#69af4c	INDIA	#e49aff	TAMIL NADU	PONDICHERRY	Kempegowda Institute of medical sciences	JIPMER	NA	NA	4	3-5years	#0094df	2014	11	Carriage	#78ae63	CARRIAGE	NP SWAB	ERR2090220	11.9139	79.8145	neg
22335_7#140	GPS_IN_P705	ERS1642748	ERR2090242	Pass Plus	16	#3d9945	Dominant	23F	#ffa2e0	81	4-4-2-4-4-1-1	81	SPAIN23F	No	M	#27bce5	pre-PCV	Yes	Yes	Yes	Yes	Yes	Yes	Yes	PCV7	#69af4c	PCV13	#69af4c	INDIA	#e49aff	TAMIL NADU	PONDICHERRY	Kempegowda Institute of medical sciences	JIPMER	NA	NA	3	3-5years	#0094df	2014	11	Carriage	#78ae63	CARRIAGE	NP SWAB	ERR2090242	11.9139	79.8145	neg
22335_7#148	GPS_IN_P706	ERS1642756	ERR2090250	Pass Plus	16	#3d9945	Dominant	23F	#ffa2e0	81	4-4-2-4-4-1-1	81	SPAIN23F	No	M	#27bce5	pre-PCV	Yes	Yes	Yes	Yes	Yes	Yes	Yes	PCV7	#69af4c	PCV13	#69af4c	INDIA	#e49aff	TAMIL NADU	PONDICHERRY	Kempegowda Institute of medical sciences	JIPMER	NA	NA	39	25-44years	#cb5658	2014	11	Disease	#e28650	Bacteraemia	Blood	ERR2090250	11.9139	79.8145	neg
22335_7#80	GPS_IN_P710	ERS1642677	ERR2090182	Pass Plus	16	#3d9945	Dominant	23F	#ffa2e0	81	4-4-2-4-4-1-1	81	SPAIN23F	No	M	#27bce5	pre-PCV	Yes	Yes	Yes	Yes	Yes	Yes	Yes	PCV7	#69af4c	PCV13	#69af4c	INDIA	#e49aff	TAMIL NADU	PONDICHERRY	Kempegowda Institute of medical sciences	JIPMER	NA	NA	3	3-5years	#0094df	2014	11	Carriage	#78ae63	CARRIAGE	NP SWAB	ERR2090182	11.9139	79.8145	neg
28522_3#198	GPS_IN_IR1078	ERS2995282	ERR3227777	Pass Plus	16	#3d9945	Dominant	23F	#ffa2e0	81	4-4-2-4-4-1-1	81		No	M	#27bce5	Pre-PCV	Yes	Yes	Yes	Yes	Yes	Yes	Yes	PCV7	#69af4c	PCV13	#69af4c	INDIA	#e49aff	PONDICHERRY	PONDICHERRY	Kempegowda Institute of medical sciences	PIMS	NA	NA	69	>65years	#af5aa6	2017	12	Disease	#e28650	Fever	Other-Sputum	ERR3227777	11.9139	79.8145	neg
28522_3#32	GPS_IN_G126	ERS2995310	ERR3227730	Pass Plus	16	#3d9945	Dominant	23F	#ffa2e0	81	4-4-2-4-4-1-1	81		No	F	#ffaaff	Phase_intro_PCV13	Yes	Yes	Yes	Yes	Yes	Yes	Yes	PCV7	#69af4c	PCV13	#69af4c	INDIA	#e49aff	KERALA	Trivandrum	Kempegowda Institute of medical sciences	KIMS HOSPITAL	NA	NA	71	>65years	#af5aa6	2018	2	Disease	#e28650	Bacteraemia	Blood	ERR3227730	8.48869	76.9467	neg
22335_7#153	GPS_IN_G98	ERS1642761	ERR2090255	Pass Plus	23	#df7ddc	Dominant	6B	#3c9f00	90	5-6-1-2-6-3-4	385		No	M	#27bce5	pre-PCV	Yes	Yes	Yes	Yes	No	No	Yes	PCV7	#69af4c	PCV13	#69af4c	INDIA	#e49aff	TAMIL NADU	CHENNAI	Kempegowda Institute of medical sciences	Sundaram Medical Foundation	NA	NA	44	25-44years	#cb5658	2016	9	Disease	#e28650	Bacteraemia	Blood	ERR2090255	13.0489	80.2538	1
22335_7#18	GPS_IN_G39	ERS1642597	ERR2090120	Pass Plus	23	#df7ddc	Dominant	6B	#3c9f00	90	5-6-1-2-6-3-4	385		No	F	#ffaaff	pre-PCV	Yes	Yes	Yes	Yes	No	No	Yes	PCV7	#69af4c	PCV13	#69af4c	INDIA	#e49aff	TAMIL NADU	CHENNAI	Kempegowda Institute of medical sciences	Sundaram Medical Foundation	NA	NA	31	25-44years	#cb5658	2015	4	Disease	#e28650	Bacteraemia	Blood	ERR2090120	13.0489	80.2538	1
28522_3#182	GPS_IN_7984	ERS2995278	ERR3227769	Pass Plus	23	#df7ddc	Dominant	6B	#3c9f00	90	5-6-1-2-6-3-4	385		No	M	#27bce5	Phase_intro_PCV13	Yes	Yes	Yes	Yes	No	No	Yes	PCV7	#69af4c	PCV13	#69af4c	INDIA	#e49aff	PONDICHERRY	PONDICHERRY	Kempegowda Institute of medical sciences	JIPMER	NA	NA	18	6-24years	#233b75	2018	10	Carriage	#78ae63		Other-Sputum	ERR3227769	11.9139	79.8145	1
22335_8#21	GPS_IN_PO_H45	ERS1642791	ERR2090283	Pass Plus	704	#64ca5c	Local lineage	36	#7a3c6f	14586	7-12-53-4-6-3-5	9178		Yes	F	#ffaaff	pre-PCV	No	No	No	No	No	No	No	Non-PCV13	#f1b360	Non-PCV13	#f1b360	INDIA	#e49aff	ANDHRA PRADESH	HYDERABAD	Kempegowda Institute of medical sciences	HYDERABAD AIRPORT	NA	NA	55	45-65years	#ffac94	2016	10	Carriage	#78ae63	CARRIAGE	NP SWAB	ERR2090283	17.385	78.4867	neg
22335_8#53	GPS_IN_PO_H151	ERS1642823	ERR2090315	Pass Plus	704	#64ca5c	Local lineage	36	#7a3c6f	14586	7-12-53-4-6-3-5	9178		Yes	F	#ffaaff	pre-PCV	No	No	No	No	No	No	No	Non-PCV13	#f1b360	Non-PCV13	#f1b360	INDIA	#e49aff	ANDHRA PRADESH	HYDERABAD	Kempegowda Institute of medical sciences	HYDERABAD AIRPORT	NA	NA	67	>65years	#af5aa6	2016	10	Carriage	#78ae63	CARRIAGE	NP SWAB	ERR2090315	17.385	78.4867	neg
28522_3#201	GPS_IN_G127	ERS2995211	ERR3227778	Pass Plus	9	#4c71e1	Dominant	14	#0156b8	63	2-5-36-12-17-21-14	63		No	M	#27bce5	Phase_intro_PCV13	Yes	Yes	Yes	Yes	Yes	Yes	Yes	PCV7	#69af4c	PCV13	#69af4c	INDIA	#e49aff	KARNATAKA	BANGALORE	Kempegowda Institute of medical sciences	Apollo Hospital	NA	NA	52	45-65years	#ffac94	2018	2	Disease	#e28650	Bacteraemia	Blood	ERR3227778	12.9716	77.5946	neg
20925_3#79	GPS_IN_PN15	ERS1206009	ERR1756464	Pass Plus	10	#dbb532	Dominant	14	#0156b8	230	12-19-2-17-6-22-14	230	DENMARK14	No	M	#27bce5	pre-PCV	Yes	Yes	Yes	Yes	Yes	Yes	Yes	PCV7	#69af4c	PCV13	#69af4c	INDIA	#e49aff		BANGALORE	Kempegowda Institute of medical sciences		0	11	0	<=2years	#3bd8c5	2010	5	Disease	#e28650	PNEUMONIA	Blood	ERR1756464	12.9716	77.5946	neg
28522_3#241	GPS_IN_G87	ERS2995228	ERR3227798	Pass Plus	10	#dbb532	Dominant	24	#019752	230	12-19-2-17-6-22-14	230		No	M	#27bce5	Pre-PCV	No	No	No	No	No	No	No	Non-PCV13	#f1b360	Non-PCV13	#f1b360	INDIA	#e49aff	KERALA	CALICUT	Kempegowda Institute of medical sciences	Malabar Institute of Medical Sciences	NA	NA	70	>65years	#af5aa6	2016	4	Disease	#e28650	Bacteraemia	Blood	ERR3227798	11.2568	75.7807	1
20925_3#13	GPS_IN_P63	ERS1205976	ERR1756398	Pass Plus	1	#4867aa	Dominant	19F	#a5b4ff	236	15-16-19-15-6-20-26	320		No	F	#ffaaff	pre-PCV	Yes	Yes	Yes	Yes	Yes	Yes	Yes	PCV7	#69af4c	PCV13	#69af4c	INDIA	#e49aff		CHENNAI	Kempegowda Institute of medical sciences	Chennai Apollo Hospital	0	3	0	<=2years	#3bd8c5	2015	1	Disease	#e28650	Bacteraemia	Blood	ERR1756398	13.0489	80.2538	1 and 2
22335_7#1	GPS_IN_P94	ERS1642577	ERR2090103	Pass Plus	1	#4867aa	Dominant	19F	#a5b4ff	236	15-16-19-15-6-20-26	320		No	F	#ffaaff	pre-PCV	Yes	Yes	Yes	Yes	Yes	Yes	Yes	PCV7	#69af4c	PCV13	#69af4c	INDIA	#e49aff	KARNATAKA	KOLAR	Kempegowda Institute of medical sciences	Sri Devaraj Urs Medical College	NA	NA	10	6-24years	#0067b7	2016	7	Disease	#e28650	Bacteraemia	Blood	ERR2090103	13.1357	78.1326	1 and 2
22335_7#14	GPS_IN_P96	ERS1642593	ERR2090116	Pass Plus	1	#4867aa	Dominant	19F	#a5b4ff	236	15-16-19-15-6-20-26	320		No	M	#27bce5	pre-PCV	Yes	Yes	Yes	Yes	Yes	Yes	Yes	PCV7	#69af4c	PCV13	#69af4c	INDIA	#e49aff	KERALA	CALICUT	Kempegowda Institute of medical sciences	Malabar Institute of Medical Sciences	NA	10	NA	<=2years	#3bd8c5	2016	7	Disease	#e28650	Bacteraemia	Blood	ERR2090116	11.2568	75.7807	1 and 2
22335_7#26	GPS_IN_G65	ERS1642607	ERR2090128	Pass Plus	1	#4867aa	Dominant	19F	#a5b4ff	236	15-16-19-15-6-20-26	320		No	M	#27bce5	pre-PCV	Yes	Yes	Yes	Yes	Yes	Yes	Yes	PCV7	#69af4c	PCV13	#69af4c	INDIA	#e49aff	KERALA	CALICUT	Kempegowda Institute of medical sciences	Malabar Institute of Medical Sciences	NA	NA	61	45-65years	#ffac94	2015	12	Disease	#e28650	Bacteraemia	Blood	ERR2090128	11.2568	75.7807	2
22335_7#37	GPS_IN_P100	ERS1642639	ERR2090139	Pass Plus	1	#4867aa	Dominant	19F	#a5b4ff	236	15-16-19-15-6-20-26	320		No	F	#ffaaff	pre-PCV	Yes	Yes	Yes	Yes	Yes	Yes	Yes	PCV7	#69af4c	PCV13	#69af4c	INDIA	#e49aff	KARNATAKA	BANGALORE	Kempegowda Institute of medical sciences	MANIPAL HOSPITAL	NA	NA	2	<=2years	#3bd8c5	2016	9	Disease	#e28650	MENINGITIS	CSF	ERR2090139	12.9716	77.5946	1 and 2
22335_8#2	GPS_IN_IIT_NP30	ERS1642770	ERR2090264	Pass Plus	1	#4867aa	Dominant	19F	#a5b4ff	236	15-16-19-15-6-20-26	320		No	F	#ffaaff	pre-PCV	Yes	Yes	Yes	Yes	Yes	Yes	Yes	PCV7	#69af4c	PCV13	#69af4c	INDIA	#e49aff	WEST BENGAL	KHARAGPUR	Kempegowda Institute of medical sciences	IIT KAHARAGPUR	NA	NA	8	6-24years	#0067b7	2014	9	Carriage	#78ae63	CARRIAGE	NP SWAB	ERR2090264	22.3303	87.3236	1 and 2
28522_3#237	GPS_IN_POH_N31	ERS2995227	ERR3227796	Pass Plus	1	#4867aa	Dominant	19F	#a5b4ff	236	15-16-19-15-6-20-26	320		No	M	#27bce5	Pre-PCV	Yes	Yes	Yes	Yes	Yes	Yes	Yes	PCV7	#69af4c	PCV13	#69af4c	INDIA	#e49aff	ANDHRA PRADESH	HYDERABAD	Kempegowda Institute of medical sciences	HYDERABAD AIRPORT	NA	NA	66	>65years	#af5aa6	2016	10	Carriage	#78ae63	CARRIAGE	NP SWAB	ERR3227796	17.385	78.4867	1 and 2
20925_3#59	GPS_IN_P57	ERS1205999	ERR1756444	Pass Plus	47	#b4b270	Dominant	6B	#3c9f00	386	32-28-1-1-15-52-14	386		No	M	#27bce5	pre-PCV	Yes	Yes	Yes	Yes	No	No	Yes	PCV7	#69af4c	PCV13	#69af4c	INDIA	#e49aff		BANGALORE	Kempegowda Institute of medical sciences	Bangalore Nimhans	0	0	5	3-5years	#0094df	2015	2	Disease	#e28650	Meningitis	CSF	ERR1756444	12.9716	77.5946	1
20925_3#71	GPS_IN_PN14	ERS1206005	ERR1756456	Pass Plus	47	#b4b270	Dominant	6B	#3c9f00	386	32-28-1-1-15-52-14	386		No	F	#ffaaff	pre-PCV	Yes	Yes	Yes	Yes	No	No	Yes	PCV7	#69af4c	PCV13	#69af4c	INDIA	#e49aff		BANGALORE	Kempegowda Institute of medical sciences		0	5	1	<=2years	#3bd8c5	2010	12	Disease	#e28650	PCS	Blood	ERR1756456	12.9716	77.5946	1
19952_3#184	GPS_IN_P10	ERS1091669	ERR1583714	Pass Plus	47	#b4b270	Dominant	6B	#3c9f00	386	32-28-1-1-15-52-14	386		No	M	#27bce5	Pre-PCV	Yes	Yes	Yes	Yes	No	No	Yes	PCV7	#69af4c	PCV13	#69af4c	INDIA	#e49aff	Karnataka	BANGALORE	Kempegowda Institute of medical sciences	Jain Hospital	NA	NA	2	<=2years	#3bd8c5	2013	9	Disease	#e28650	Bacteraemia	Blood	ERR1583714	12.9716	77.5946	1
22335_7#131	GPS_IN_G107	ERS1642738	ERR2090233	Pass Plus	1	#4867aa	Dominant	19F	#a5b4ff	651	15-5-19-15-6-20-26	320		No	M	#27bce5	pre-PCV	Yes	Yes	Yes	Yes	Yes	Yes	Yes	PCV7	#69af4c	PCV13	#69af4c	INDIA	#e49aff	KARNATAKA	BANGALORE	Kempegowda Institute of medical sciences	Columbia Asia Hospital	NA	NA	60	45-65years	#ffac94	2017	2	Disease	#e28650	Bacteraemia	Blood	ERR2090233	12.9716	77.5946	1 and 2
20925_3#65	GPS_IN_P33	ERS1206002	ERR1756450	Pass Plus	10	#dbb532	Dominant	7B	#796bf6	1553	6-5-2-17-6-22-14	12794		No	M	#27bce5	pre-PCV	No	No	No	No	No	No	No	Non-PCV13	#f1b360	Non-PCV13	#f1b360	INDIA	#e49aff	Karnataka	BANGALORE	Kempegowda Institute of medical sciences	Bangalore Metropolis	0	2	4	3-5years	#0094df	2014	8	Disease	#e28650	Bacteraemia	Blood	ERR1756450	12.9716	77.5946	neg
22335_7#82	GPS_IN_IIT15	ERS1642679	ERR2090184	Pass Plus	10	#dbb532	Dominant	7B	#796bf6	1553	6-5-2-17-6-22-14	12794		No	F	#ffaaff	pre-PCV	No	No	No	No	No	No	No	Non-PCV13	#f1b360	Non-PCV13	#f1b360	INDIA	#e49aff	WEST BENGAL	KHARAGPUR	Kempegowda Institute of medical sciences	IIT KAHARAGPUR	NA	NA	3	3-5years	#0094df	2014	2	Carriage	#78ae63	CARRIAGE	NP SWAB	ERR2090184	22.3303	87.3236	neg
22335_8#116	GPS_IN_PR_M149	ERS1642896	ERR2090378	Pass Plus	9	#4c71e1	Dominant	14	#0156b8	1915	2-5-36-4-17-21-14	63		No	F	#ffaaff	pre-PCV	Yes	Yes	Yes	Yes	Yes	Yes	Yes	PCV7	#69af4c	PCV13	#69af4c	INDIA	#e49aff	MAHARASTRA	MUMBAI	Kempegowda Institute of medical sciences	MUMBAI AIRPORT	NA	NA	65	45-65years	#ffac94	2016	8	Carriage	#78ae63	CARRIAGE	NP SWAB	ERR2090378	19.0599	72.8632	neg
28522_3#193	GPS_IN_G100	ERS2995208	ERR3227774	Pass Plus	9	#4c71e1	Dominant	14	#0156b8	1915	2-5-36-4-17-21-14	63		No	F	#ffaaff	Pre-PCV	Yes	Yes	Yes	Yes	Yes	Yes	Yes	PCV7	#69af4c	PCV13	#69af4c	INDIA	#e49aff	KARNATAKA	BANGALORE	Kempegowda Institute of medical sciences	Apollo Hospital	NA	NA	62	45-65years	#ffac94	2016	10	Disease	#e28650	Bacteraemia	Blood	ERR3227774	12.9716	77.5946	neg
20925_3#45	GPS_IN_P80	ERS1211493	ERR1756430	Pass Plus	10	#dbb532	Dominant	10A	#ff3a65	3135	5-19-2-17-6-22-9	230		No	F	#ffaaff	pre-PCV	No	No	No	No	No	Yes	Yes	Non-PCV13	#f1b360	Non-PCV13	#f1b360	INDIA	#e49aff		DELHI	Kempegowda Institute of medical sciences	Delhi Lal Path lab	0	8	0	<=2years	#3bd8c5	2015	11	Disease	#e28650		Other-Pus	ERR1756430	28.5967	77.1025	neg
22335_8#12	GPS_IN_PR_D49	ERS1642780	ERR2090274	Pass Plus	10	#dbb532	Dominant	10A	#ff3a65	3135	5-19-2-17-6-22-9	230		No	M	#27bce5	pre-PCV	No	No	No	No	No	Yes	Yes	Non-PCV13	#f1b360	Non-PCV13	#f1b360	INDIA	#e49aff	DELHI	DELHI	Kempegowda Institute of medical sciences	DELHI AIRPORT	NA	NA	60	45-65years	#ffac94	2016	8	Carriage	#78ae63	CARRIAGE	NP SWAB	ERR2090274	28.5967	77.1025	neg
20925_3#44	GPS_IN_P67	ERS1205992	ERR1756429	Pass Plus	132	#cf3f29	Intermediate	15B	#b98aff	7479	7-13-4-6-25-6-14	172		No	M	#27bce5	pre-PCV	No	No	No	No	No	Yes	Yes	Non-PCV13	#f1b360	Non-PCV13	#f1b360	INDIA	#e49aff		DELHI	Kempegowda Institute of medical sciences	Delhi Lal Path lab	0	0	5	3-5years	#0094df	2015	5	Disease	#e28650	Bacteraemia	Blood	ERR1756429	28.5967	77.1025	1
20925_3#52	GPS_IN_P68	ERS1207593	ERR1756437	Pass Plus	132	#cf3f29	Intermediate	15B	#b98aff	7479	7-13-4-6-25-6-14	172		No	M	#27bce5	pre-PCV	No	No	No	No	No	Yes	Yes	Non-PCV13	#f1b360	Non-PCV13	#f1b360	INDIA	#e49aff		DELHI	Kempegowda Institute of medical sciences	Delhi Lal Path lab	0	0	4	3-5years	#0094df	2015	8	Disease	#e28650	Bacteraemia	Blood	ERR1756437	28.5967	77.1025	1
28522_3#283	GPS_IN_G99	ERS2995239	ERR3227817	Pass Plus	132	#cf3f29	Intermediate	15B	#b98aff	7479	7-13-4-6-25-6-14	172		No	F	#ffaaff	Pre-PCV	No	No	No	No	No	Yes	Yes	Non-PCV13	#f1b360	Non-PCV13	#f1b360	INDIA	#e49aff	PUNJAB	CHANDIGARH	Kempegowda Institute of medical sciences	PGIMER	NA	NA	27	25-44years	#cb5658	2016	8	Disease	#e28650	MENINGITIS	CSF	ERR3227817	30.7054	76.8011	1
22335_7#65	GPS_IN_G08	ERS1642658	ERR2090167	Pass Plus	10	#dbb532	Dominant	19F	#a5b4ff	8509	257-375-2-10-6-22-14	10879		No	F	#ffaaff	pre-PCV	Yes	Yes	Yes	Yes	Yes	Yes	Yes	PCV7	#69af4c	PCV13	#69af4c	INDIA	#e49aff	KARNATAKA	BANGALORE	Kempegowda Institute of medical sciences	Metropolis labs	NA	NA	65	45-65years	#ffac94	2014	4	Disease	#e28650	MENINGITIS	CSF	ERR2090167	12.9716	77.5946	neg
22335_8#44	GPS_IN_PR_H142	ERS1642814	ERR2090306	Pass Plus	10	#dbb532	Dominant	19F	#a5b4ff	8509	257-375-2-10-6-22-14	10879		No	M	#27bce5	pre-PCV	Yes	Yes	Yes	Yes	Yes	Yes	Yes	PCV7	#69af4c	PCV13	#69af4c	INDIA	#e49aff	ANDHRA PRADESH	HYDERABAD	Kempegowda Institute of medical sciences	HYDERABAD AIRPORT	NA	NA	48	45-65years	#ffac94	2016	8	Carriage	#78ae63	CARRIAGE	NP SWAB	ERR2090306	17.385	78.4867	neg
28522_3#161	GPS_IN_P116	ERS2995273	ERR3227763	Pass Plus	10	#dbb532	Dominant	24	#019752	8857	12-19-2-17-6-512-14	230		No	F	#ffaaff	Phase_intro_PCV13	No	No	No	No	No	No	No	Non-PCV13	#f1b360	Non-PCV13	#f1b360	INDIA	#e49aff	KERALA	Trivandrum	Kempegowda Institute of medical sciences	KIMS HOSPITAL	NA	NA	1	<=2years	#3bd8c5	2018	10	Disease	#e28650	Bacteraemia	Blood	ERR3227763	8.48869	76.9467	neg
22335_8#64	GPS_IN_IIT_NPN15	ERS1642834	ERR2090326	Pass Plus	10	#dbb532	Dominant	10A	#ff3a65	11052	5-19-2-17-6-19-9	230		No	F	#ffaaff	pre-PCV	No	No	No	No	No	Yes	Yes	Non-PCV13	#f1b360	Non-PCV13	#f1b360	INDIA	#e49aff	WEST BENGAL	KHARAGPUR	Kempegowda Institute of medical sciences	IIT KAHARAGPUR	NA	NA	30	25-44years	#cb5658	2014	7	Carriage	#78ae63	CARRIAGE	NP SWAB	ERR2090326	22.3303	87.3236	neg
28522_3#210	GPS_IN_A1917	ERS2995285	ERR3227783	Pass Plus	10	#dbb532	Dominant	19A	#43bbff	12474	12-19-8-83-6-146-14	12474		No	M	#27bce5	Phase_intro_PCV13	No	No	Yes	Yes	Yes	Yes	Yes	PCV13	#f2737c	PCV13	#69af4c	INDIA	#e49aff	PONDICHERRY	PONDICHERRY	Kempegowda Institute of medical sciences	JIPMER	NA	NA	75	>65years	#af5aa6	2018	10	Disease	#e28650		Blood	ERR3227783	11.9139	79.8145	neg
20925_3#73	GPS_IN_P34	ERS1206006	ERR1756458	Pass Plus	10	#dbb532	Dominant	10A	#ff3a65	12499	5-19-6-17-6-22-9	230		No	F	#ffaaff	pre-PCV	No	No	No	No	No	Yes	Yes	Non-PCV13	#f1b360	Non-PCV13	#f1b360	INDIA	#e49aff		DELHI	Kempegowda Institute of medical sciences	Delhi Maluna Azad Medical College	0	1	3	3-5years	#0094df	2014	1	Disease	#e28650	Bacteraemia	Blood	ERR1756458	28.5967	77.1025	neg
20925_3#76	GPS_IN_P72	ERS1207559	ERR1756461	Pass Plus	10	#dbb532	Dominant	19F	#a5b4ff	12819	12-375-2-10-6-764-14	10879		No	F	#ffaaff	pre-PCV	Yes	Yes	Yes	Yes	Yes	Yes	Yes	PCV7	#69af4c	PCV13	#69af4c	INDIA	#e49aff		BANGALORE	Kempegowda Institute of medical sciences	Bangalore Anand diagnostics	0	1	0	<=2years	#3bd8c5	2015	9	Disease	#e28650		Other-Eye discharge	ERR1756461	12.9716	77.5946	neg
20925_3#84	GPS_IN_P73	ERS1207560	ERR1756469	Pass Plus	10	#dbb532	Dominant	19F	#a5b4ff	12819	12-375-2-10-6-764-14	10879		No	F	#ffaaff	pre-PCV	Yes	Yes	Yes	Yes	Yes	Yes	Yes	PCV7	#69af4c	PCV13	#69af4c	INDIA	#e49aff		BANGALORE	Kempegowda Institute of medical sciences	Bangalore Anand diagnostics	0	4	1	<=2years	#3bd8c5	2015	9	Disease	#e28650	Meningitis	CSF	ERR1756469	12.9716	77.5946	neg
22335_8#33	GPS_IN_IIT_NPN25	ERS1642803	ERR2090295	Pass Plus	9	#4c71e1	Dominant	nspA_cps	transparent	14452	2-5-36-~156-11-21-14	63		Yes	M	#27bce5	pre-PCV	No	No	No	No	No	No	No	Non-PCV13	#f1b360	Non-PCV13	#f1b360	INDIA	#e49aff	WEST BENGAL	KHARAGPUR	Kempegowda Institute of medical sciences	IIT KAHARAGPUR	NA	NA	5	3-5years	#0094df	2014	7	Carriage	#78ae63	CARRIAGE	NP SWAB	ERR2090295	22.3303	87.3236	neg
22335_7#57	GPS_IN_P103	ERS1642649	ERR2090159	Pass Plus	10	#dbb532	Dominant	19A	#43bbff	14489	6-5-2-17-15-22-14	1553		Yes	M	#27bce5	pre-PCV	No	No	Yes	Yes	Yes	Yes	Yes	PCV13	#f2737c	PCV13	#69af4c	INDIA	#e49aff	TAMIL NADU	CHENNAI	Kempegowda Institute of medical sciences	Sri ramachandra Medical College and Research Institue	NA	NA	5	3-5years	#0094df	2016	11	Disease	#e28650	Bacteraemia	Blood	ERR2090159	13.0489	80.2538	neg
22335_7#47	GPS_IN_G44	ERS1642626	ERR2090149	Pass Plus	10	#dbb532	Dominant	10A	#ff3a65	14508	5-19-2-160-6-22-9	3135		Yes	F	#ffaaff	pre-PCV	No	No	No	No	No	Yes	Yes	Non-PCV13	#f1b360	Non-PCV13	#f1b360	INDIA	#e49aff	KERALA	CALICUT	Kempegowda Institute of medical sciences	Malabar Institute of Medical Sciences	NA	NA	64	45-65years	#ffac94	2015	4	Disease	#e28650	Bacteraemia	Blood	ERR2090149	11.2568	75.7807	neg
22335_7#123	GPS_IN_G94	ERS1642729	ERR2090225	Pass Plus	10	#dbb532	Dominant	6A	#bd009a	14518	12-5-97-17-6-22-14	230		Yes	F	#ffaaff	pre-PCV	No	Yes-assume	Yes	Yes	No	No	Yes	PCV13	#f2737c	PCV13	#69af4c	INDIA	#e49aff	TAMIL NADU	PONDICHERRY	Kempegowda Institute of medical sciences	JIPMER	NA	NA	16	6-24years	#233b75	2016	7	Disease	#e28650	MENINGITIS	CSF	ERR2090225	11.9139	79.8145	neg
22335_8#128	GPS_IN_PO_B294	ERS1642911	ERR2090390	Pass Plus	10	#dbb532	Dominant	6A	#bd009a	14518	12-5-97-17-6-22-14	230		Yes	F	#ffaaff	pre-PCV	No	Yes-assume	Yes	Yes	No	No	Yes	PCV13	#f2737c	PCV13	#69af4c	INDIA	#e49aff	KARNATAKA	BANGALORE	Kempegowda Institute of medical sciences	BANGALORE AIRPORT	NA	NA	44	25-44years	#cb5658	2016	10	Carriage	#78ae63	CARRIAGE	NP SWAB	ERR2090390	12.9716	77.5946	neg
22335_7#68	GPS_IN_G60	ERS1642662	ERR2090170	Pass Plus	10	#dbb532	Dominant	13	#ff9a17	14582	20-19-2-10-6-123-14	Singletons		Yes	F	#ffaaff	pre-PCV	No	No	No	No	No	No	No	Non-PCV13	#f1b360	Non-PCV13	#f1b360	INDIA	#e49aff	KERALA	CALICUT	Kempegowda Institute of medical sciences	Malabar Institute of Medical Sciences	NA	NA	45	45-65years	#ffac94	2015	8	Disease	#e28650	Bacteraemia	Blood	ERR2090170	11.2568	75.7807	neg
20925_3#100	GPS_IN_PN22	ERS1210970	ERR1756485	Pass Plus	13	#bc5fd1	Dominant	6A	#bd009a	473	7-25-4-4-15-20-28	473		No	M	#27bce5	pre-PCV	No	Yes-assume	Yes	Yes	No	No	Yes	PCV13	#f2737c	PCV13	#69af4c	INDIA	#e49aff		BANGALORE	Kempegowda Institute of medical sciences		0	3	1	<=2years	#3bd8c5	2010	7	Disease	#e28650	PNEUMONIA	Blood	ERR1756485	12.9716	77.5946	neg
20925_3#106	GPS_IN_PN28	ERS1206299	ERR1756491	Pass Plus	13	#bc5fd1	Dominant	6A	#bd009a	473	7-25-4-4-15-20-28	473		No	F	#ffaaff	pre-PCV	No	Yes-assume	Yes	Yes	No	No	Yes	PCV13	#f2737c	PCV13	#69af4c	INDIA	#e49aff		BANGALORE	Kempegowda Institute of medical sciences		0	11	0	<=2years	#3bd8c5	2009	12	Disease	#e28650	PCS	Blood	ERR1756491	12.9716	77.5946	neg
20925_3#32	GPS_IN_PN09	ERS1206281	ERR1756417	Pass Plus	13	#bc5fd1	Dominant	6A	#bd009a	473	7-25-4-4-15-20-28	473		No	F	#ffaaff	pre-PCV	No	Yes-assume	Yes	Yes	No	No	Yes	PCV13	#f2737c	PCV13	#69af4c	INDIA	#e49aff		BANGALORE	Kempegowda Institute of medical sciences		0	1	1	<=2years	#3bd8c5	2009	12	Disease	#e28650	PNEUMONIA	Blood	ERR1756417	12.9716	77.5946	neg
20925_3#46	GPS_IN_P92	ERS1205993	ERR1756431	Pass Plus	13	#bc5fd1	Dominant	6A	#bd009a	473	7-25-4-4-15-20-28	473		No	M	#27bce5	pre-PCV	No	Yes-assume	Yes	Yes	No	No	Yes	PCV13	#f2737c	PCV13	#69af4c	INDIA	#e49aff		DELHI	Kempegowda Institute of medical sciences		0	0	1	<=2years	#3bd8c5	2016	3	Disease	#e28650	Bacteraemia	Blood	ERR1756431	28.5967	77.1025	neg
20925_3#55	GPS_IN_PN12	ERS1205997	ERR1756440	Pass Plus	13	#bc5fd1	Dominant	6A	#bd009a	473	7-25-4-4-15-20-28	473		No	F	#ffaaff	pre-PCV	No	Yes-assume	Yes	Yes	No	No	Yes	PCV13	#f2737c	PCV13	#69af4c	INDIA	#e49aff		BANGALORE	Kempegowda Institute of medical sciences		0	6	0	<=2years	#3bd8c5	2009	10	Disease	#e28650	PCS	Blood	ERR1756440	12.9716	77.5946	neg
22335_7#38	GPS_IN_G04	ERS1642640	ERR2090140	Pass Plus	13	#bc5fd1	Dominant	6A	#bd009a	473	7-25-4-4-15-20-28	473		No	F	#ffaaff	pre-PCV	No	Yes-assume	Yes	Yes	No	No	Yes	PCV13	#f2737c	PCV13	#69af4c	INDIA	#e49aff	KARNATAKA	BANGALORE	Kempegowda Institute of medical sciences	Baptist Hospital	NA	NA	51	45-65years	#ffac94	2014	2	Disease	#e28650	Bacteraemia	Blood	ERR2090140	12.9716	77.5946	neg
22335_7#5	GPS_IN_G37	ERS1642581	ERR2090107	Pass Plus	13	#bc5fd1	Dominant	6A	#bd009a	473	7-25-4-4-15-20-28	473		No	F	#ffaaff	pre-PCV	No	Yes-assume	Yes	Yes	No	No	Yes	PCV13	#f2737c	PCV13	#69af4c	INDIA	#e49aff	KARNATAKA	BANGALORE	Kempegowda Institute of medical sciences	Metropolis labs	NA	NA	88	>65years	#af5aa6	2015	2	Disease	#e28650	Bacteraemia	Blood	ERR2090107	12.9716	77.5946	neg
22335_7#51	GPS_IN_P102	ERS1642630	ERR2090153	Pass Plus	13	#bc5fd1	Dominant	6A	#bd009a	473	7-25-4-4-15-20-28	473		No	F	#ffaaff	pre-PCV	No	Yes-assume	Yes	Yes	No	No	Yes	PCV13	#f2737c	PCV13	#69af4c	INDIA	#e49aff	KARNATAKA	BANGALORE	Kempegowda Institute of medical sciences	Cloudnine Hospital	NA	NA	2	<=2years	#3bd8c5	2016	11	Disease	#e28650	Bacteraemia	Blood	ERR2090153	12.9716	77.5946	neg
22335_7#62	GPS_IN_G59	ERS1642654	ERR2090164	Pass Plus	13	#bc5fd1	Dominant	6A	#bd009a	473	7-25-4-4-15-20-28	473		No	M	#27bce5	pre-PCV	No	Yes-assume	Yes	Yes	No	No	Yes	PCV13	#f2737c	PCV13	#69af4c	INDIA	#e49aff	KARNATAKA	BANGALORE	Kempegowda Institute of medical sciences	NIMHANS	NA	NA	48	45-65years	#ffac94	2015	7	Disease	#e28650	MENINGITIS	CSF	ERR2090164	12.9716	77.5946	neg
20925_3#93	GPS_IN_P86	ERS1206016	ERR1756478	Pass Plus	9	#4c71e1	Dominant	14	#0156b8	63	2-5-36-12-17-21-14	63	SWEDEN15A	No	M	#27bce5	pre-PCV	Yes	Yes	Yes	Yes	Yes	Yes	Yes	PCV7	#69af4c	PCV13	#69af4c	INDIA	#e49aff		MUMBAI	Kempegowda Institute of medical sciences	Mumbai Breach Candy	0	0	5	3-5years	#0094df	2016	1	Disease	#e28650	Bacteraemia	Blood	ERR1756478	19.0599	72.8632	neg
22335_7#27	GPS_IN_G77	ERS1642608	ERR2090129	Pass Plus	9	#4c71e1	Dominant	14	#0156b8	63	2-5-36-12-17-21-14	63	SWEDEN15A	No	M	#27bce5	pre-PCV	Yes	Yes	Yes	Yes	Yes	Yes	Yes	PCV7	#69af4c	PCV13	#69af4c	INDIA	#e49aff	PUNJAB	LUDHIANA	Kempegowda Institute of medical sciences	Dayanand Medical College	NA	NA	55	45-65years	#ffac94	2016	2	Disease	#e28650		Other-Ascitic Fluid	ERR2090129	30.901	75.8573	neg
22335_7#94	GPS_IN_IIT_5	ERS1642694	ERR2090196	Pass Plus	9	#4c71e1	Dominant	14	#0156b8	63	2-5-36-12-17-21-14	63	SWEDEN15A	No	M	#27bce5	pre-PCV	Yes	Yes	Yes	Yes	Yes	Yes	Yes	PCV7	#69af4c	PCV13	#69af4c	INDIA	#e49aff	WEST BENGAL	KHARAGPUR	Kempegowda Institute of medical sciences	IIT KAHARAGPUR	NA	NA	3	3-5years	#0094df	2014	1	Carriage	#78ae63	CARRIAGE	NP SWAB	ERR2090196	22.3303	87.3236	neg
22335_8#52	GPS_IN_PR_H165	ERS1642822	ERR2090314	Pass Plus	9	#4c71e1	Dominant	14	#0156b8	63	2-5-36-12-17-21-14	63	SWEDEN15A	No	M	#27bce5	pre-PCV	Yes	Yes	Yes	Yes	Yes	Yes	Yes	PCV7	#69af4c	PCV13	#69af4c	INDIA	#e49aff	ANDHRA PRADESH	HYDERABAD	Kempegowda Institute of medical sciences	HYDERABAD AIRPORT	NA	NA	67	>65years	#af5aa6	2016	8	Carriage	#78ae63	CARRIAGE	NP SWAB	ERR2090314	17.385	78.4867	neg
28522_3#145	GPS_IN_G137	ERS2995269	ERR3227759	Pass Plus	9	#4c71e1	Dominant	14	#0156b8	63	2-5-36-12-17-21-14	63		No	M	#27bce5	Phase_intro_PCV13	Yes	Yes	Yes	Yes	Yes	Yes	Yes	PCV7	#69af4c	PCV13	#69af4c	INDIA	#e49aff	KERALA	Trivandrum	Kempegowda Institute of medical sciences	KIMS HOSPITAL	NA	NA	69	>65years	#af5aa6	2018	11	Disease	#e28650	Bacteraemia	Blood	ERR3227759	8.48869	76.9467	neg
22335_7#63	GPS_IN_G71	ERS1642655	ERR2090165	Pass Plus	16	#3d9945	Dominant	23F	#ffa2e0	81	4-4-2-4-4-1-1	81	SPAIN23F	No	F	#ffaaff	pre-PCV	Yes	Yes	Yes	Yes	Yes	Yes	Yes	PCV7	#69af4c	PCV13	#69af4c	INDIA	#e49aff	KERALA	CALICUT	Kempegowda Institute of medical sciences	Malabar Institute of Medical Sciences	NA	NA	54	45-65years	#ffac94	2016	1	Disease	#e28650		Pleural Fluid	ERR2090165	11.2568	75.7807	neg
22335_7#21	GPS_IN_G76	ERS1642600	ERR2090123	Pass Plus	23	#df7ddc	Dominant	6A	#bd009a	90	5-6-1-2-6-3-4	385		No	M	#27bce5	pre-PCV	No	Yes-assume	Yes	Yes	No	No	Yes	PCV13	#f2737c	PCV13	#69af4c	INDIA	#e49aff	KERALA	CALICUT	Kempegowda Institute of medical sciences	Malabar Institute of Medical Sciences	NA	NA	67	>65years	#af5aa6	2016	2	Disease	#e28650	Bacteraemia	Blood	ERR2090123	11.2568	75.7807	1
28522_3#222	GPS_IN_G121	ERS2995289	ERR3227789	Pass Plus	6	#57a627	Dominant	9V	#01d7a7	156	7-11-10-1-6-8-1	156		No	F	#ffaaff	Phase_intro_PCV13	Yes	Yes	Yes	Yes	No	No	Yes	PCV7	#69af4c	PCV13	#69af4c	INDIA	#e49aff	KERALA	Trivandrum	Kempegowda Institute of medical sciences	KIMS HOSPITAL	NA	NA	30	25-44years	#cb5658	2018	1	Disease	#e28650	Bacteraemia	Blood	ERR3227789	8.48869	76.9467	1
28522_3#250	GPS_IN_G130	ERS2995303	ERR3227803	Pass Plus	10	#dbb532	Dominant	11A	#3647b2	230	12-19-2-17-6-22-14	230		No	M	#27bce5	Phase_intro_PCV13	No	No	No	No	No	Yes	Yes	Non-PCV13	#f1b360	Non-PCV13	#f1b360	INDIA	#e49aff	KARNATAKA	BANGALORE	Kempegowda Institute of medical sciences	Apollo Hospital	NA	NA	78	>65years	#af5aa6	2018	4	Disease	#e28650	Bacteraemia	Blood	ERR3227803	12.9716	77.5946	neg
20925_3#48	GPS_IN_P17	ERS1205994	ERR1756433	Pass Plus	1	#4867aa	Dominant	19F	#a5b4ff	236	15-16-19-15-6-20-26	320		No	M	#27bce5	pre-PCV	Yes	Yes	Yes	Yes	Yes	Yes	Yes	PCV7	#69af4c	PCV13	#69af4c	INDIA	#e49aff	Karnataka	BANGALORE	Kempegowda Institute of medical sciences	Bangalore Apollo Hospital	0	6	1	<=2years	#3bd8c5	2014	4	Disease	#e28650	Bacteraemia	Blood	ERR1756433	12.9716	77.5946	1 and 2
22335_8#22	GPS_IN_PR_B32	ERS1642792	ERR2090284	Pass Plus	1	#4867aa	Dominant	19F	#a5b4ff	236	15-16-19-15-6-20-26	320		No	M	#27bce5	pre-PCV	Yes	Yes	Yes	Yes	Yes	Yes	Yes	PCV7	#69af4c	PCV13	#69af4c	INDIA	#e49aff	KARNATAKA	BANGALORE	Kempegowda Institute of medical sciences	BANGALORE AIRPORT	NA	NA	68	>65years	#af5aa6	2016	8	Carriage	#78ae63	CARRIAGE	NP SWAB	ERR2090284	12.9716	77.5946	1 and 2
22335_8#54	GPS_IN_PR_B78	ERS1642824	ERR2090316	Pass Plus	1	#4867aa	Dominant	19F	#a5b4ff	236	15-16-19-15-6-20-26	320		No	M	#27bce5	pre-PCV	Yes	Yes	Yes	Yes	Yes	Yes	Yes	PCV7	#69af4c	PCV13	#69af4c	INDIA	#e49aff	KARNATAKA	BANGALORE	Kempegowda Institute of medical sciences	BANGALORE AIRPORT	NA	NA	61	45-65years	#ffac94	2016	8	Carriage	#78ae63	CARRIAGE	NP SWAB	ERR2090316	12.9716	77.5946	1 and 2
28522_3#101	GPS_IN_PRB_N339	ERS2995226	ERR3227748	Pass Plus	1	#4867aa	Dominant	19F	#a5b4ff	236	15-16-19-15-6-20-26	320		No	M	#27bce5	Pre-PCV	Yes	Yes	Yes	Yes	Yes	Yes	Yes	PCV7	#69af4c	PCV13	#69af4c	INDIA	#e49aff	KARNATAKA	BANGALORE	Kempegowda Institute of medical sciences	BANGALORE AIRPORT	NA	NA	82	>65years	#af5aa6	2016	8	Carriage	#78ae63	CARRIAGE	NP SWAB	ERR3227748	12.9716	77.5946	1 and 2
28522_3#334	GPS_IN_G95	ERS2995258	ERR3227834	Pass Plus	1	#4867aa	Dominant	19F	#a5b4ff	236	15-16-19-15-6-20-26	320		No	F	#ffaaff	Pre-PCV	Yes	Yes	Yes	Yes	Yes	Yes	Yes	PCV7	#69af4c	PCV13	#69af4c	INDIA	#e49aff	TAMIL NADU	PONDICHERRY	Kempegowda Institute of medical sciences	JIPMER	NA	NA	27	25-44years	#cb5658	2016	7	Disease	#e28650	MENINGITIS	CSF	ERR3227834	11.9139	79.8145	1 and 2
20925_3#30	GPS_IN_P78	ERS1209994	ERR1756415	Pass Plus	1	#4867aa	Dominant	19F	#a5b4ff	271	4-16-19-15-6-20-26	320		No	M	#27bce5	pre-PCV	Yes	Yes	Yes	Yes	Yes	Yes	Yes	PCV7	#69af4c	PCV13	#69af4c	INDIA	#e49aff		BANGALORE	Kempegowda Institute of medical sciences	Cloud nine	0	0	5	3-5years	#0094df	2015	11	Disease	#e28650	Bacteraemia	Blood	ERR1756415	12.9716	77.5946	1 and 2
20925_3#77	GPS_IN_P84	ERS1206008	ERR1756462	Pass Plus	1	#4867aa	Dominant	19F	#a5b4ff	271	4-16-19-15-6-20-26	320		No	M	#27bce5	pre-PCV	Yes	Yes	Yes	Yes	Yes	Yes	Yes	PCV7	#69af4c	PCV13	#69af4c	INDIA	#e49aff		DELHI	Kempegowda Institute of medical sciences	Delhi Lal Path lab	0	8	0	<=2years	#3bd8c5	2016	1	Disease	#e28650		Other-Pus	ERR1756462	28.5967	77.1025	1 and 2
22335_7#15	GPS_IN_P108	ERS1642594	ERR2090117	Pass Plus	1	#4867aa	Dominant	19F	#a5b4ff	271	4-16-19-15-6-20-26	320		No	M	#27bce5	pre-PCV	Yes	Yes	Yes	Yes	Yes	Yes	Yes	PCV7	#69af4c	PCV13	#69af4c	INDIA	#e49aff	KARNATAKA	BANGALORE	Kempegowda Institute of medical sciences	Columbia Asia Hospital	NA	NA	2	<=2years	#3bd8c5	2017	2	Disease	#e28650	Bacteraemia	Blood	ERR2090117	12.9716	77.5946	1 and 2
22335_7#17	GPS_IN_G26	ERS1642596	ERR2090119	Pass Plus	1	#4867aa	Dominant	19F	#a5b4ff	271	4-16-19-15-6-20-26	320		No	F	#ffaaff	pre-PCV	Yes	Yes	Yes	Yes	Yes	Yes	Yes	PCV7	#69af4c	PCV13	#69af4c	INDIA	#e49aff	PUNJAB	LUDHIANA	Kempegowda Institute of medical sciences	Christian Medical College	NA	NA	64	45-65years	#ffac94	2014	12	Disease	#e28650	Bacteraemia	Blood	ERR2090119	30.901	75.8573	1 and 2
22335_7#22	GPS_IN_P97	ERS1642601	ERR2090124	Pass Plus	1	#4867aa	Dominant	19F	#a5b4ff	271	4-16-19-15-6-20-26	320		No	M	#27bce5	pre-PCV	Yes	Yes	Yes	Yes	Yes	Yes	Yes	PCV7	#69af4c	PCV13	#69af4c	INDIA	#e49aff	TAMIL NADU	COIMBATORE	Kempegowda Institute of medical sciences	GKNM	NA	NA	7	6-24years	#0067b7	2016	8	Disease	#e28650	Bacteraemia	Blood	ERR2090124	10.9927	76.96	1 and 2
22335_7#43	GPS_IN_P101	ERS1642622	ERR2090145	Pass Plus	1	#4867aa	Dominant	19F	#a5b4ff	271	4-16-19-15-6-20-26	320		No	M	#27bce5	pre-PCV	Yes	Yes	Yes	Yes	Yes	Yes	Yes	PCV7	#69af4c	PCV13	#69af4c	INDIA	#e49aff	KARNATAKA	BANGALORE	Kempegowda Institute of medical sciences	APOLLO HOSPITAL	NA	NA	5	3-5years	#0094df	2016	10	Disease	#e28650	Bacteraemia	Blood	ERR2090145	12.9716	77.5946	1 and 2
22335_8#100	GPS_IN_PR_B281	ERS1642883	ERR2090362	Pass Plus	1	#4867aa	Dominant	19F	#a5b4ff	271	4-16-19-15-6-20-26	320		No	M	#27bce5	pre-PCV	Yes	Yes	Yes	Yes	Yes	Yes	Yes	PCV7	#69af4c	PCV13	#69af4c	INDIA	#e49aff	KARNATAKA	BANGALORE	Kempegowda Institute of medical sciences	BANGALORE AIRPORT	NA	NA	73	>65years	#af5aa6	2016	8	Carriage	#78ae63	CARRIAGE	NP SWAB	ERR2090362	12.9716	77.5946	1 and 2
22335_8#67	GPS_IN_PR_H227	ERS1642838	ERR2090329	Pass Plus	1	#4867aa	Dominant	19F	#a5b4ff	271	4-16-19-15-6-20-26	320		No	M	#27bce5	pre-PCV	Yes	Yes	Yes	Yes	Yes	Yes	Yes	PCV7	#69af4c	PCV13	#69af4c	INDIA	#e49aff	ANDHRA PRADESH	HYDERABAD	Kempegowda Institute of medical sciences	HYDERABAD AIRPORT	NA	NA	71	>65years	#af5aa6	2016	8	Carriage	#78ae63	CARRIAGE	NP SWAB	ERR2090329	17.385	78.4867	1 and 2
22335_8#82	GPS_IN_PR_B115	ERS1642856	ERR2090344	Pass Plus	1	#4867aa	Dominant	19F	#a5b4ff	271	4-16-19-15-6-20-26	320		No	F	#ffaaff	pre-PCV	Yes	Yes	Yes	Yes	Yes	Yes	Yes	PCV7	#69af4c	PCV13	#69af4c	INDIA	#e49aff	KARNATAKA	BANGALORE	Kempegowda Institute of medical sciences	BANGALORE AIRPORT	NA	NA	80	>65years	#af5aa6	2016	8	Carriage	#78ae63	CARRIAGE	NP SWAB	ERR2090344	12.9716	77.5946	1 and 2
28522_3#133	GPS_IN_G133	ERS2995266	ERR3227756	Pass Plus	1	#4867aa	Dominant	19F	#a5b4ff	271	4-16-19-15-6-20-26	320		No	F	#ffaaff	Phase_intro_PCV13	Yes	Yes	Yes	Yes	Yes	Yes	Yes	PCV7	#69af4c	PCV13	#69af4c	INDIA	#e49aff	KERALA	Trivandrum	Kempegowda Institute of medical sciences	KIMS HOSPITAL	NA	NA	69	>65years	#af5aa6	2018	10	Disease	#e28650	Bacteraemia	Blood	ERR3227756	8.48869	76.9467	1 and 2
28522_3#169	GPS_IN_E3914	ERS2995275	ERR3227765	Pass Plus	1	#4867aa	Dominant	19F	#a5b4ff	271	4-16-19-15-6-20-26	320		No	M	#27bce5	Phase_intro_PCV13	Yes	Yes	Yes	Yes	Yes	Yes	Yes	PCV7	#69af4c	PCV13	#69af4c	INDIA	#e49aff	PONDICHERRY	PONDICHERRY	Kempegowda Institute of medical sciences	JIPMER	NA	NA	4	3-5years	#0094df	2018	10	Carriage	#78ae63		Other-Pus	ERR3227765	11.9139	79.8145	1 and 2
20925_3#61	GPS_IN_P82	ERS1206000	ERR1756446	Pass Plus	1	#4867aa	Dominant	19F	#a5b4ff	320	4-16-19-15-6-20-1	320		No	M	#27bce5	pre-PCV	Yes	Yes	Yes	Yes	Yes	Yes	Yes	PCV7	#69af4c	PCV13	#69af4c	INDIA	#e49aff		LUDHIANA	Kempegowda Institute of medical sciences	Ludhiana Christian Medical College	1	0	0	<=2years	#3bd8c5	2015	12	Disease	#e28650		Other-Eye Swab	ERR1756446	30.901	75.8573	1 and 2
20925_3#66	GPS_IN_P46	ERS1207594	ERR1756451	Pass Plus	1	#4867aa	Dominant	19A	#43bbff	320	4-16-19-15-6-20-1	320		No	F	#ffaaff	pre-PCV	No	No	Yes	Yes	Yes	Yes	Yes	PCV13	#f2737c	PCV13	#69af4c	INDIA	#e49aff		DELHI	Kempegowda Institute of medical sciences	Delhi Lal Path lab	0	10	0	<=2years	#3bd8c5	2014	11	Disease	#e28650	Bacteraemia	Blood	ERR1756451	28.5967	77.1025	1 and 2
20925_3#7	GPS_IN_P87	ERS1205973	ERR1756392	Pass Plus	1	#4867aa	Dominant	19A	#43bbff	320	4-16-19-15-6-20-1	320		No	F	#ffaaff	pre-PCV	No	No	Yes	Yes	Yes	Yes	Yes	PCV13	#f2737c	PCV13	#69af4c	INDIA	#e49aff		BANGALORE	Kempegowda Institute of medical sciences	Bangalore Anand diagnostics	0	6	2	3-5years	#0094df	2016	1	Disease	#e28650		Other-Eye discharge	ERR1756392	12.9716	77.5946	1 and 2
20925_3#9	GPS_IN_P12	ERS1205974	ERR1756394	Pass Plus	1	#4867aa	Dominant	19F	#a5b4ff	320	4-16-19-15-6-20-1	320		No	F	#ffaaff	pre-PCV	Yes	Yes	Yes	Yes	Yes	Yes	Yes	PCV7	#69af4c	PCV13	#69af4c	INDIA	#e49aff	Karnataka	BANGALORE	Kempegowda Institute of medical sciences	Bangalore Metropolis	0	7	0	<=2years	#3bd8c5	2014	2	Disease	#e28650	Bacteraemia	Pleural Fluid	ERR1756394	12.9716	77.5946	1 and 2
22335_7#10	GPS_IN_G25	ERS1642588	ERR2090112	Pass Plus	1	#4867aa	Dominant	9V	#01d7a7	320	4-16-19-15-6-20-1	320		No	M	#27bce5	pre-PCV	Yes	Yes	Yes	Yes	No	No	Yes	PCV7	#69af4c	PCV13	#69af4c	INDIA	#e49aff	DELHI	DELHI	Kempegowda Institute of medical sciences	Lal Path lab	NA	NA	70	>65years	#af5aa6	2014	10	Disease	#e28650	Bacteraemia	Blood	ERR2090112	28.5967	77.1025	1 and 2
22335_7#107	GPS_IN_P825	ERS1642709	ERR2090209	Pass Plus	1	#4867aa	Dominant	19A	#43bbff	320	4-16-19-15-6-20-1	320		No	F	#ffaaff	pre-PCV	No	No	Yes	Yes	Yes	Yes	Yes	PCV13	#f2737c	PCV13	#69af4c	INDIA	#e49aff	TAMIL NADU	PONDICHERRY	Kempegowda Institute of medical sciences	JIPMER	NA	NA	10	6-24years	#0067b7	2014	11	Carriage	#78ae63	CARRIAGE	NP SWAB	ERR2090209	11.9139	79.8145	1 and 2
22335_7#141	GPS_IN_P889	ERS1642749	ERR2090243	Pass Plus	1	#4867aa	Dominant	19A	#43bbff	320	4-16-19-15-6-20-1	320		No	M	#27bce5	pre-PCV	No	No	Yes	Yes	Yes	Yes	Yes	PCV13	#f2737c	PCV13	#69af4c	INDIA	#e49aff	TAMIL NADU	PONDICHERRY	Kempegowda Institute of medical sciences	JIPMER	NA	NA	68	>65years	#af5aa6	2014	11	Disease	#e28650	Bacteraemia	Blood	ERR2090243	11.9139	79.8145	1 and 2
22335_7#28	GPS_IN_P98	ERS1642609	ERR2090130	Pass Plus	1	#4867aa	Dominant	19F	#a5b4ff	320	4-16-19-15-6-20-1	320		No	M	#27bce5	pre-PCV	Yes	Yes	Yes	Yes	Yes	Yes	Yes	PCV7	#69af4c	PCV13	#69af4c	INDIA	#e49aff	CHANDIGARH	CHANDIGARH	Kempegowda Institute of medical sciences	PGIMER	NA	NA	3	3-5years	#0094df	2016	8	Disease	#e28650	Bacteraemia	Blood	ERR2090130	30.7054	76.8011	1 and 2
22335_7#50	GPS_IN_G81	ERS1642629	ERR2090152	Pass Plus	1	#4867aa	Dominant	19F	#a5b4ff	320	4-16-19-15-6-20-1	320		No	F	#ffaaff	pre-PCV	Yes	Yes	Yes	Yes	Yes	Yes	Yes	PCV7	#69af4c	PCV13	#69af4c	INDIA	#e49aff	PUNJAB	LUDHIANA	Kempegowda Institute of medical sciences	Christian Medical College	NA	NA	50	45-65years	#ffac94	2016	3	Disease	#e28650	Bacteraemia	Blood	ERR2090152	30.901	75.8573	1 and 2
22335_7#56	GPS_IN_G82	ERS1642648	ERR2090158	Pass Plus	1	#4867aa	Dominant	19F	#a5b4ff	320	4-16-19-15-6-20-1	320		No	M	#27bce5	pre-PCV	Yes	Yes	Yes	Yes	Yes	Yes	Yes	PCV7	#69af4c	PCV13	#69af4c	INDIA	#e49aff	PUNJAB	LUDHIANA	Kempegowda Institute of medical sciences	Christian Medical College	NA	NA	20	6-24years	#233b75	2016	3	Disease	#e28650	Bacteraemia	Blood	ERR2090158	30.901	75.8573	1 and 2
22335_7#71	GPS_IN_P105	ERS1642665	ERR2090173	Pass Plus	1	#4867aa	Dominant	19F	#a5b4ff	320	4-16-19-15-6-20-1	320		No	M	#27bce5	pre-PCV	Yes	Yes	Yes	Yes	Yes	Yes	Yes	PCV7	#69af4c	PCV13	#69af4c	INDIA	#e49aff	GUJARAT	SURAT	Kempegowda Institute of medical sciences	Shah Mahvir Super Speciality Hospital	NA	NA	11	6-24years	#0067b7	2016	12	Disease	#e28650	Bacteraemia	Blood	ERR2090173	21.1906	72.8726	1 and 2
22335_7#86	GPS_IN_P729	ERS1642685	ERR2090188	Pass Plus	1	#4867aa	Dominant	19A	#43bbff	320	4-16-19-15-6-20-1	320		No	M	#27bce5	pre-PCV	No	No	Yes	Yes	Yes	Yes	Yes	PCV13	#f2737c	PCV13	#69af4c	INDIA	#e49aff	TAMIL NADU	PONDICHERRY	Kempegowda Institute of medical sciences	JIPMER	NA	NA	3	3-5years	#0094df	2014	11	Carriage	#78ae63	CARRIAGE	NP SWAB	ERR2090188	11.9139	79.8145	1 and 2
22335_7#93	GPS_IN_P748	ERS1642693	ERR2090195	Pass Plus	1	#4867aa	Dominant	19A	#43bbff	320	4-16-19-15-6-20-1	320		No	F	#ffaaff	pre-PCV	No	No	Yes	Yes	Yes	Yes	Yes	PCV13	#f2737c	PCV13	#69af4c	INDIA	#e49aff	TAMIL NADU	PONDICHERRY	Kempegowda Institute of medical sciences	JIPMER	NA	NA	6	6-24years	#0067b7	2014	11	Carriage	#78ae63	CARRIAGE	NP SWAB	ERR2090195	11.9139	79.8145	1 and 2
28522_3#20	GPS_IN_P110	ERS2995307	ERR3227727	Pass Plus	1	#4867aa	Dominant	19A	#43bbff	320	4-16-19-15-6-20-1	320		No	M	#27bce5	Phase_intro_PCV13	No	No	Yes	Yes	Yes	Yes	Yes	PCV13	#f2737c	PCV13	#69af4c	INDIA	#e49aff	KARNATAKA	BANGALORE	Kempegowda Institute of medical sciences	Columbia Asia Hospital	NA	NA	3	3-5years	#0094df	2018	1	Disease	#e28650	Bacteraemia	Blood	ERR3227727	12.9716	77.5946	1 and 2
28522_3#289	GPS_IN_P9	ERS2995242	ERR3227819	Pass Plus	1	#4867aa	Dominant	19F	#a5b4ff	320	4-16-19-15-6-20-1	320		No	M	#27bce5	Pre-PCV	Yes	Yes	Yes	Yes	Yes	Yes	Yes	PCV7	#69af4c	PCV13	#69af4c	INDIA	#e49aff	Karnataka	BANGALORE	Kempegowda Institute of medical sciences	Fortis Hospital	NA	NA	4	3-5years	#0094df	2013	9	Disease	#e28650	Bacteraemia	Blood	ERR3227819	12.9716	77.5946	1 and 2
22335_8#29	GPS_IN_PO_H59	ERS1642799	ERR2090291	Pass Plus	91	#799537	Intermediate	35B	#ff9267	373	7-13-4-5-7-88-9	Singletons		No	M	#27bce5	pre-PCV	No	No	No	No	No	No	No	Non-PCV13	#f1b360	Non-PCV13	#f1b360	INDIA	#e49aff	ANDHRA PRADESH	HYDERABAD	Kempegowda Institute of medical sciences	HYDERABAD AIRPORT	NA	NA	62	45-65years	#ffac94	2016	10	Carriage	#78ae63	CARRIAGE	NP SWAB	ERR2090291	17.385	78.4867	neg
28522_3#221	GPS_IN_POH_N238	ERS2995221	ERR3227788	Pass Plus	91	#799537	Intermediate	35B	#ff9267	373	7-13-4-5-7-88-9	Singletons		No	F	#ffaaff	Pre-PCV	No	No	No	No	No	No	No	Non-PCV13	#f1b360	Non-PCV13	#f1b360	INDIA	#e49aff	ANDHRA PRADESH	HYDERABAD	Kempegowda Institute of medical sciences	HYDERABAD AIRPORT	NA	NA	68	>65years	#af5aa6	2016	10	Disease	#e28650	CARRIAGE	NP SWAB	ERR3227788	17.385	78.4867	neg
20925_3#35	GPS_IN_P42	ERS1205987	ERR1756420	Pass Plus	37	#da3a83	Dominant	6B	#3c9f00	874	7-62-1-2-6-20-5	2421		No	M	#27bce5	pre-PCV	Yes	Yes	Yes	Yes	No	No	Yes	PCV7	#69af4c	PCV13	#69af4c	INDIA	#e49aff		CHENNAI	Kempegowda Institute of medical sciences	Chennai Sundaram Medical Foundation	0	2	0	<=2years	#3bd8c5	2014	11	Disease	#e28650	Meningitis	CSF	ERR1756420	13.0489	80.2538	neg
20925_3#42	GPS_IN_P43	ERS1205991	ERR1756427	Pass Plus	37	#da3a83	Dominant	6B	#3c9f00	874	7-62-1-2-6-20-5	2421		No	M	#27bce5	pre-PCV	Yes	Yes	Yes	Yes	No	No	Yes	PCV7	#69af4c	PCV13	#69af4c	INDIA	#e49aff		CHENNAI	Kempegowda Institute of medical sciences	Chennai Sundaram Medical Foundation	0	2	0	<=2years	#3bd8c5	2014	11	Disease	#e28650	Bacteraemia	Blood	ERR1756427	13.0489	80.2538	neg
20925_3#50	GPS_IN_P44	ERS1205995	ERR1756435	Pass Plus	37	#da3a83	Dominant	6B	#3c9f00	874	7-62-1-2-6-20-5	2421		No	M	#27bce5	pre-PCV	Yes	Yes	Yes	Yes	No	No	Yes	PCV7	#69af4c	PCV13	#69af4c	INDIA	#e49aff		LUDHIANA	Kempegowda Institute of medical sciences	Ludhiana Christian Medical College	0	2	0	<=2years	#3bd8c5	2014	11	Disease	#e28650	Bacteraemia	Blood	ERR1756435	30.901	75.8573	neg
20925_3#28	GPS_IN_P53	ERS1206280	ERR1756413	Pass Plus	1	#4867aa	Dominant	19F	#a5b4ff	1396	4-95-19-15-6-20-26	320		No	F	#ffaaff	pre-PCV	Yes	Yes	Yes	Yes	Yes	Yes	Yes	PCV7	#69af4c	PCV13	#69af4c	INDIA	#e49aff		DELHI	Kempegowda Institute of medical sciences	Delhi Lal Path lab	0	0	2	<=2years	#3bd8c5	2015	2	Disease	#e28650	Bacteraemia	Blood	ERR1756413	28.5967	77.1025	1 and 2
28522_3#286	GPS_IN_G120	ERS2995241	ERR3227818	Pass Plus	6	#57a627	Dominant	9V	#01d7a7	1569	8-11-10-1-6-8-1	156		No	F	#ffaaff	Pre-PCV	Yes	Yes	Yes	Yes	No	No	Yes	PCV7	#69af4c	PCV13	#69af4c	INDIA	#e49aff	KERALA	Trivandrum	Kempegowda Institute of medical sciences	KIMS HOSPITAL	NA	NA	48	45-65years	#ffac94	2017	3	Disease	#e28650	Bacteraemia	Blood	ERR3227818	8.48869	76.9467	1
28522_3#72	GPS_IN_G53	ERS2995323	ERR3227740	Pass Plus	47	#b4b270	Dominant	6B	#3c9f00	2040	20-28-1-1-15-123-14	315		No	M	#27bce5	Pre-PCV	Yes	Yes	Yes	Yes	No	No	Yes	PCV7	#69af4c	PCV13	#69af4c	INDIA	#e49aff	TAMIL NADU	CHENNAI	Kempegowda Institute of medical sciences	Apollo Hospital	NA	NA	31	25-44years	#cb5658	2015	12	Disease	#e28650	Bacteraemia	Blood	ERR3227740	13.0489	80.2538	1
20925_3#15	GPS_IN_P88	ERS1205977	ERR1756400	Pass Plus	5	#9c34b3	Dominant	19A	#43bbff	2464	7-13-4-6-17-6-8	172		No	M	#27bce5	pre-PCV	No	No	Yes	Yes	Yes	Yes	Yes	PCV13	#f2737c	PCV13	#69af4c	INDIA	#e49aff		DELHI	Kempegowda Institute of medical sciences		0	0	5	3-5years	#0094df	2016	1	Disease	#e28650	Bacteraemia	Blood	ERR1756400	28.5967	77.1025	neg
28522_3#109	GPS_IN_IBT_4172	ERS2995256	ERR3227750	Pass Plus	1	#4867aa	Dominant	19F	#a5b4ff	2697	4-16-19-15-6-20-252	320		No	M	#27bce5	Pre-PCV	Yes	Yes	Yes	Yes	Yes	Yes	Yes	PCV7	#69af4c	PCV13	#69af4c	INDIA	#e49aff	PONDICHERRY	PONDICHERRY	Kempegowda Institute of medical sciences	PIMS	NA	NA	64	45-65years	#ffac94	2017	11	Disease	#e28650	Severe hypertension	Blood	ERR3227750	11.9139	79.8145	1 and 2
28522_3#129	GPS_IN_G132	ERS2995265	ERR3227755	Pass Plus	1	#4867aa	Dominant	19F	#a5b4ff	2697	4-16-19-15-6-20-252	320		No	M	#27bce5	Phase_intro_PCV13	Yes	Yes	Yes	Yes	Yes	Yes	Yes	PCV7	#69af4c	PCV13	#69af4c	INDIA	#e49aff	KERALA	Trivandrum	Kempegowda Institute of medical sciences	KIMS HOSPITAL	NA	NA	34	25-44years	#cb5658	2018	8	Disease	#e28650	Bacteraemia	Blood	ERR3227755	8.48869	76.9467	1 and 2
28522_3#174	GPS_IN_1453	ERS2995276	ERR3227766	Pass Plus	1	#4867aa	Dominant	19F	#a5b4ff	2697	4-16-19-15-6-20-252	320		No	M	#27bce5	Phase_intro_PCV13	Yes	Yes	Yes	Yes	Yes	Yes	Yes	PCV7	#69af4c	PCV13	#69af4c	INDIA	#e49aff	PONDICHERRY	PONDICHERRY	Kempegowda Institute of medical sciences	JIPMER	NA	NA	39	25-44years	#cb5658	2018	10	Carriage	#78ae63		Other-Sputum	ERR3227766	11.9139	79.8145	1 and 2
28522_3#194	GPS_IN_P927	ERS2995281	ERR3227775	Pass Plus	1	#4867aa	Dominant	19F	#a5b4ff	2697	4-16-19-15-6-20-252	320		No	M	#27bce5	Phase_intro_PCV13	Yes	Yes	Yes	Yes	Yes	Yes	Yes	PCV7	#69af4c	PCV13	#69af4c	INDIA	#e49aff	PONDICHERRY	PONDICHERRY	Kempegowda Institute of medical sciences	JIPMER	NA	NA	70	>65years	#af5aa6	2018	10	Carriage	#78ae63		Other-Sputum	ERR3227775	11.9139	79.8145	1 and 2
28522_3#322	GPS_IN_IBT_4022	ERS2995253	ERR3227830	Pass Plus	1	#4867aa	Dominant	19F	#a5b4ff	2697	4-16-19-15-6-20-252	320		No	F	#ffaaff	Pre-PCV	Yes	Yes	Yes	Yes	Yes	Yes	Yes	PCV7	#69af4c	PCV13	#69af4c	INDIA	#e49aff	PONDICHERRY	PONDICHERRY	Kempegowda Institute of medical sciences	PIMS	NA	NA	0	<=2years	#3bd8c5	2017	12	Disease	#e28650	Bronchiolitis	Blood	ERR3227830	11.9139	79.8145	1 and 2
28522_3#331	GPS_IN_IBT_12	ERS2995257	ERR3227833	Pass Plus	1	#4867aa	Dominant	19F	#a5b4ff	2697	4-16-19-15-6-20-252	320		No	M	#27bce5	Pre-PCV	Yes	Yes	Yes	Yes	Yes	Yes	Yes	PCV7	#69af4c	PCV13	#69af4c	INDIA	#e49aff	PONDICHERRY	PONDICHERRY	Kempegowda Institute of medical sciences	PIMS	NA	NA	18	6-24years	#233b75	2017	11	Disease	#e28650	aspiration pneumonitis	Blood	ERR3227833	11.9139	79.8145	1 and 2
28522_3#356	GPS_IN_IE2682	ERS2995294	ERR3227841	Pass Plus	1	#4867aa	Dominant	19F	#a5b4ff	2697	4-16-19-15-6-20-252	320		No	M	#27bce5	Pre-PCV	Yes	Yes	Yes	Yes	Yes	Yes	Yes	PCV7	#69af4c	PCV13	#69af4c	INDIA	#e49aff	PONDICHERRY	PONDICHERRY	Kempegowda Institute of medical sciences	PIMS	NA	NA	70	>65years	#af5aa6	2017	12	Disease	#e28650		Other-Abscess	ERR3227841	11.9139	79.8145	1 and 2
28522_3#4	GPS_IN_MD98	ERS2995295	ERR3227723	Pass Plus	1	#4867aa	Dominant	19F	#a5b4ff	2697	4-16-19-15-6-20-252	320		No	M	#27bce5	Pre-PCV	Yes	Yes	Yes	Yes	Yes	Yes	Yes	PCV7	#69af4c	PCV13	#69af4c	INDIA	#e49aff	PONDICHERRY	PONDICHERRY	Kempegowda Institute of medical sciences	PIMS	NA	NA	5	3-5years	#0094df	2017	12	Carriage	#78ae63	unknown	Other-Throat swab	ERR3227723	11.9139	79.8145	1 and 2
28522_3#40	GPS_IN_IBT_3652	ERS2995312	ERR3227732	Pass Plus	1	#4867aa	Dominant	19F	#a5b4ff	2697	4-16-19-15-6-20-252	320		No	F	#ffaaff	Pre-PCV	Yes	Yes	Yes	Yes	Yes	Yes	Yes	PCV7	#69af4c	PCV13	#69af4c	INDIA	#e49aff	PONDICHERRY	PONDICHERRY	Kempegowda Institute of medical sciences	PIMS	NA	NA	2	<=2years	#3bd8c5	2017	12	Disease	#e28650	FEVER	Blood	ERR3227732	11.9139	79.8145	1 and 2
28522_3#56	GPS_IN_IBT_4090	ERS2995317	ERR3227736	Pass Plus	1	#4867aa	Dominant	19F	#a5b4ff	2697	4-16-19-15-6-20-252	320		No	M	#27bce5	Pre-PCV	Yes	Yes	Yes	Yes	Yes	Yes	Yes	PCV7	#69af4c	PCV13	#69af4c	INDIA	#e49aff	PONDICHERRY	PONDICHERRY	Kempegowda Institute of medical sciences	PIMS	NA	NA	25	25-44years	#cb5658	2017	12	Disease	#e28650	SEPSIS	Blood	ERR3227736	11.9139	79.8145	1 and 2
28522_3#319	GPS_IN_G118	ERS2995252	ERR3227829	Pass Plus	376	#b6b63a	Intermediate	6A	#bd009a	3460	2-34-1-5-42-28-75	3460		No	F	#ffaaff	Pre-PCV	No	Yes-assume	Yes	Yes	No	No	Yes	PCV13	#f2737c	PCV13	#69af4c	INDIA	#e49aff	MAHARASTRA	MUMBAI	Kempegowda Institute of medical sciences	BREACH CANDY	NA	NA	83	>65years	#af5aa6	2017	12	Disease	#e28650	Bacteraemia	Blood	ERR3227829	19.0599	72.8632	1
22335_8#34	GPS_IN_PR_D78	ERS1642804	ERR2090296	Pass Plus	9	#4c71e1	Dominant	14	#0156b8	4532	2-5-36-1-17-21-14	63		No	M	#27bce5	pre-PCV	Yes	Yes	Yes	Yes	Yes	Yes	Yes	PCV7	#69af4c	PCV13	#69af4c	INDIA	#e49aff	DELHI	DELHI	Kempegowda Institute of medical sciences	DELHI AIRPORT	NA	NA	66	>65years	#af5aa6	2016	8	Carriage	#78ae63	CARRIAGE	NP SWAB	ERR2090296	28.5967	77.1025	neg
22335_7#154	GPS_IN_G110	ERS1642762	ERR2090256	Pass Plus	43	#31957f	Dominant	11A	#3647b2	4661	10-17-4-16-6-1-17	2987		No	M	#27bce5	pre-PCV	No	No	No	No	No	Yes	Yes	Non-PCV13	#f1b360	Non-PCV13	#f1b360	INDIA	#e49aff	TAMIL NADU	CHENNAI	Kempegowda Institute of medical sciences	Sundaram Medical Foundation	NA	NA	55	45-65years	#ffac94	2017	2	Disease	#e28650	Bacteraemia	Blood	ERR2090256	13.0489	80.2538	neg
22335_8#45	GPS_IN_PO_H123	ERS1642815	ERR2090307	Pass Plus	25	#8d439a	Dominant	15C	#b98aff	7522	1-32-97-5-6-88-17	8687		No	M	#27bce5	pre-PCV	No	No	No	No	No	No	No	Non-PCV13	#f1b360	Non-PCV13	#f1b360	INDIA	#e49aff	ANDHRA PRADESH	HYDERABAD	Kempegowda Institute of medical sciences	HYDERABAD AIRPORT	NA	NA	59	45-65years	#ffac94	2016	10	Carriage	#78ae63	CARRIAGE	NP SWAB	ERR2090307	17.385	78.4867	neg
22335_7#11	GPS_IN_G50	ERS1642590	ERR2090113	Pass Plus	1	#4867aa	Dominant	19F	#a5b4ff	8359	4-16-19-15-55-20-260	320		No	M	#27bce5	pre-PCV	Yes	Yes	Yes	Yes	Yes	Yes	Yes	PCV7	#69af4c	PCV13	#69af4c	INDIA	#e49aff	TAMIL NADU	CHENNAI	Kempegowda Institute of medical sciences	Apollo Hospital	NA	NA	66	>65years	#af5aa6	2015	11	Disease	#e28650	Bacteraemia	Blood	ERR2090113	13.0489	80.2538	1 and 2
28522_3#271	GPS_IN_P111	ERS2995321	ERR3227813	Pass Plus	10	#dbb532	Dominant	19F	#a5b4ff	8509	257-375-2-10-6-22-14	10879		No	F	#ffaaff	Phase_intro_PCV13	Yes	Yes	Yes	Yes	Yes	Yes	Yes	PCV7	#69af4c	PCV13	#69af4c	INDIA	#e49aff	TAMIL NADU	COIMBATORE	Kempegowda Institute of medical sciences	Kovai medical center and hospital	NA	NA	0	<=2years	#3bd8c5	2018	8	Disease	#e28650		Blood	ERR3227813	10.9927	76.96	neg
28522_3#340	GPS_IN_G103	ERS2995260	ERR3227836	Pass Plus	38	#2c7040	Dominant	38	#903049	9325	1-43-41-18-13-49-8	310		No	M	#27bce5	Pre-PCV	No	No	No	No	No	No	No	Non-PCV13	#f1b360	Non-PCV13	#f1b360	INDIA	#e49aff	KERALA	Trivandrum	Kempegowda Institute of medical sciences	Kims Hospital Trivandrum	NA	NA	84	>65years	#af5aa6	2016	12	Disease	#e28650	Bacteraemia	Blood	ERR3227836	8.48869	76.9467	neg
28522_3#190	GPS_IN_SF48508	ERS2995280	ERR3227773	Pass Plus	9	#4c71e1	Dominant	14	#0156b8	10211	15-5-36-12-17-21-14	63		No	F	#ffaaff	Phase_intro_PCV13	Yes	Yes	Yes	Yes	Yes	Yes	Yes	PCV7	#69af4c	PCV13	#69af4c	INDIA	#e49aff	PONDICHERRY	PONDICHERRY	Kempegowda Institute of medical sciences	JIPMER	NA	NA	1	<=2years	#3bd8c5	2018	10	Disease	#e28650		Pleural Fluid	ERR3227773	11.9139	79.8145	neg
28522_3#213	GPS_IN_P2004	ERS2995216	ERR3227784	Pass Plus	9	#4c71e1	Dominant	14	#0156b8	10211	15-5-36-12-17-21-14	63		No	F	#ffaaff	Phase_intro_PCV13	Yes	Yes	Yes	Yes	Yes	Yes	Yes	PCV7	#69af4c	PCV13	#69af4c	INDIA	#e49aff	PONDICHERRY	PONDICHERRY	Kempegowda Institute of medical sciences	JIPMER	NA	NA	1	<=2years	#3bd8c5	2018	10	Disease	#e28650	Bacteraemia	Blood	ERR3227784	11.9139	79.8145	neg
20925_3#60	GPS_IN_P69	ERS1209995	ERR1756445	Pass Plus	6	#57a627	Dominant	9V	#01d7a7	11921	7-11-10-1-6-667-1	156		No	F	#ffaaff	pre-PCV	Yes	Yes	Yes	Yes	No	No	Yes	PCV7	#69af4c	PCV13	#69af4c	INDIA	#e49aff		CHENNAI	Kempegowda Institute of medical sciences	Chennai Sundaram Medical Foundation	0	0	4	3-5years	#0094df	2015	9	Disease	#e28650	Bacteraemia	Pleural Fluid	ERR1756445	13.0489	80.2538	1
20925_3#68	GPS_IN_P70	ERS1206290	ERR1756453	Pass Plus	6	#57a627	Dominant	9V	#01d7a7	11921	7-11-10-1-6-667-1	156		No	F	#ffaaff	pre-PCV	Yes	Yes	Yes	Yes	No	No	Yes	PCV7	#69af4c	PCV13	#69af4c	INDIA	#e49aff		CHENNAI	Kempegowda Institute of medical sciences	Chennai Sundaram Medical Foundation	0	0	4	3-5years	#0094df	2015	9	Disease	#e28650	Bacteraemia	Blood	ERR1756453	13.0489	80.2538	1
22335_7#116	GPS_IN_G105	ERS1642722	ERR2090218	Pass Plus	6	#57a627	Dominant	9V	#01d7a7	11921	7-11-10-1-6-667-1	156		No	M	#27bce5	pre-PCV	Yes	Yes	Yes	Yes	No	No	Yes	PCV7	#69af4c	PCV13	#69af4c	INDIA	#e49aff	KARNATAKA	BANGALORE	Kempegowda Institute of medical sciences	Apollo Hospital	NA	NA	57	45-65years	#ffac94	2016	12	Disease	#e28650	Bacteraemia	Blood	ERR2090218	12.9716	77.5946	1
22335_7#124	GPS_IN_G106	ERS1642730	ERR2090226	Pass Plus	6	#57a627	Dominant	9V	#01d7a7	11921	7-11-10-1-6-667-1	156		No	F	#ffaaff	pre-PCV	Yes	Yes	Yes	Yes	No	No	Yes	PCV7	#69af4c	PCV13	#69af4c	INDIA	#e49aff	KERALA	Trivandrum	Kempegowda Institute of medical sciences	Kims Hospital Trivandrum	NA	NA	57	45-65years	#ffac94	2017	2	Disease	#e28650	Bacteraemia	Blood	ERR2090226	8.48869	76.9467	1
20925_3#31	GPS_IN_P90	ERS1205985	ERR1756416	Pass Plus	84	#b5b53a	Dominant	19A	#43bbff	12488	2-5-4-83-6-1-18	2975		No	M	#27bce5	pre-PCV	No	No	Yes	Yes	Yes	Yes	Yes	PCV13	#f2737c	PCV13	#69af4c	INDIA	#e49aff		MUMBAI	Kempegowda Institute of medical sciences		0	0	5	3-5years	#0094df	2016	2	Disease	#e28650	Bacteraemia	Blood	ERR1756416	19.0599	72.8632	1 and 2
22335_7#31	GPS_IN_P99	ERS1642617	ERR2090133	Pass Plus	84	#b5b53a	Dominant	19A	#43bbff	12488	2-5-4-83-6-1-18	2975		No	F	#ffaaff	pre-PCV	No	No	Yes	Yes	Yes	Yes	Yes	PCV13	#f2737c	PCV13	#69af4c	INDIA	#e49aff	CHANDIGARH	CHANDIGARH	Kempegowda Institute of medical sciences	PGIMER	NA	NA	14	6-24years	#0067b7	2016	8	Disease	#e28650	Bacteraemia	Blood	ERR2090133	30.7054	76.8011	1 and 2
22335_7#8	GPS_IN_P107	ERS1642586	ERR2090110	Pass Plus	10	#dbb532	Dominant	15C	#b98aff	13727	12-19-2-1-6-22-26	230		Yes	F	#ffaaff	pre-PCV	No	No	No	No	No	No	No	Non-PCV13	#f1b360	Non-PCV13	#f1b360	INDIA	#e49aff	KERALA	Trivandrum	Kempegowda Institute of medical sciences	KIMS HOSPITAL	NA	NA	1	<=2years	#3bd8c5	2017	2	Disease	#e28650	Bacteraemia	Blood	ERR2090110	8.48869	76.9467	neg
28522_3#186	GPS_IN_7861	ERS2995279	ERR3227771	Pass Plus	10	#dbb532	Dominant	15B	#b98aff	13727	12-19-2-1-6-22-26	230		No	F	#ffaaff	Phase_intro_PCV13	No	No	No	No	No	Yes	Yes	Non-PCV13	#f1b360	Non-PCV13	#f1b360	INDIA	#e49aff	PONDICHERRY	PONDICHERRY	Kempegowda Institute of medical sciences	JIPMER	NA	NA	22	6-24years	#233b75	2018	10	Disease	#e28650		Other-Sputum	ERR3227771	11.9139	79.8145	neg
28522_3#209	GPS_IN_G128	ERS2995215	ERR3227782	Pass Plus	10	#dbb532	Dominant	15B	#b98aff	13727	12-19-2-1-6-22-26	230		No	M	#27bce5	Phase_intro_PCV13	No	No	No	No	No	Yes	Yes	Non-PCV13	#f1b360	Non-PCV13	#f1b360	INDIA	#e49aff	KERALA	Trivandrum	Kempegowda Institute of medical sciences	KIMS HOSPITAL	NA	NA	45	45-65years	#ffac94	2018	3	Disease	#e28650	Bacteraemia	Blood	ERR3227782	8.48869	76.9467	neg
28522_3#230	GPS_IN_IBT_PR	ERS2995296	ERR3227793	Pass Plus	10	#dbb532	Dominant	15B	#b98aff	13727	12-19-2-1-6-22-26	230		No	F	#ffaaff	Pre-PCV	No	No	No	No	No	Yes	Yes	Non-PCV13	#f1b360	Non-PCV13	#f1b360	INDIA	#e49aff	PONDICHERRY	PONDICHERRY	Kempegowda Institute of medical sciences	PIMS	NA	NA	11	6-24years	#0067b7	2017	12	Disease	#e28650	unknown	Blood	ERR3227793	11.9139	79.8145	neg
28522_3#325	GPS_IN_IBT_85	ERS2995254	ERR3227831	Pass Plus	10	#dbb532	Dominant	15B	#b98aff	13727	12-19-2-1-6-22-26	230		No	M	#27bce5	Pre-PCV	No	No	No	No	No	Yes	Yes	Non-PCV13	#f1b360	Non-PCV13	#f1b360	INDIA	#e49aff	PONDICHERRY	PONDICHERRY	Kempegowda Institute of medical sciences	PIMS	NA	NA	45	45-65years	#ffac94	2017	11	Disease	#e28650	SEPSIS	Blood	ERR3227831	11.9139	79.8145	neg
28522_3#328	GPS_IN_IBT_3601	ERS2995255	ERR3227832	Pass Plus	10	#dbb532	Dominant	15B	#b98aff	13727	12-19-2-1-6-22-26	230		No	M	#27bce5	Pre-PCV	No	No	No	No	No	Yes	Yes	Non-PCV13	#f1b360	Non-PCV13	#f1b360	INDIA	#e49aff	PONDICHERRY	PONDICHERRY	Kempegowda Institute of medical sciences	PIMS	NA	NA	45	45-65years	#ffac94	2017	11	Disease	#e28650	Infective endocenditis	Blood	ERR3227832	11.9139	79.8145	neg
28522_3#44	GPS_IN_IBT_3606	ERS2995313	ERR3227733	Pass Plus	10	#dbb532	Dominant	15B	#b98aff	13727	12-19-2-1-6-22-26	230		No	M	#27bce5	Pre-PCV	No	No	No	No	No	Yes	Yes	Non-PCV13	#f1b360	Non-PCV13	#f1b360	INDIA	#e49aff	PONDICHERRY	PONDICHERRY	Kempegowda Institute of medical sciences	PIMS	NA	NA	45	45-65years	#ffac94	2017	12	Disease	#e28650	FEVER	Blood	ERR3227733	11.9139	79.8145	neg
28522_3#48	GPS_IN_IR_514	ERS2995314	ERR3227734	Pass Plus	10	#dbb532	Dominant	15B	#b98aff	13727	12-19-2-1-6-22-26	230		No	F	#ffaaff	Pre-PCV	No	No	No	No	No	Yes	Yes	Non-PCV13	#f1b360	Non-PCV13	#f1b360	INDIA	#e49aff	PONDICHERRY	PONDICHERRY	Kempegowda Institute of medical sciences	PIMS	NA	NA	55	45-65years	#ffac94	2017	12	Disease	#e28650		Other-Sputum	ERR3227734	11.9139	79.8145	neg
22335_7#97	GPS_IN_G89	ERS1642697	ERR2090199	Pass Plus	6	#57a627	Dominant	9V	#01d7a7	14427	7-~11-10-1-6-8-1	156		Yes	F	#ffaaff	pre-PCV	Yes	Yes	Yes	Yes	No	No	Yes	PCV7	#69af4c	PCV13	#69af4c	INDIA	#e49aff	KERALA	Trivandrum	Kempegowda Institute of medical sciences	Kims Hospital Trivandrum	NA	NA	79	>65years	#af5aa6	2016	6	Disease	#e28650	Bacteraemia	Blood	ERR2090199	8.48869	76.9467	1
22335_7#122	GPS_IN_IIT_NP11	ERS1642728	ERR2090224	Pass Plus	307	#5b66d6	Intermediate	19A	#43bbff	14444	~126-43-4-83-15-277-168	Singletons		Yes	M	#27bce5	pre-PCV	No	No	Yes	Yes	Yes	Yes	Yes	PCV13	#f2737c	PCV13	#69af4c	INDIA	#e49aff	WEST BENGAL	KHARAGPUR	Kempegowda Institute of medical sciences	IIT KAHARAGPUR	NA	NA	3	3-5years	#0094df	2014	7	Carriage	#78ae63	CARRIAGE	NP SWAB	ERR2090224	22.3303	87.3236	1
22335_8#102	GPS_IN_PO_B309	ERS1642885	ERR2090364	Pass Plus	10	#dbb532	Dominant	19F	#a5b4ff	14556	12-19-2-10-6-20-14	230		Yes	M	#27bce5	pre-PCV	Yes	Yes	Yes	Yes	Yes	Yes	Yes	PCV7	#69af4c	PCV13	#69af4c	INDIA	#e49aff	KARNATAKA	BANGALORE	Kempegowda Institute of medical sciences	BANGALORE AIRPORT	NA	NA	46	45-65years	#ffac94	2016	10	Carriage	#78ae63	CARRIAGE	NP SWAB	ERR2090364	12.9716	77.5946	neg
22335_8#118	GPS_IN_PO_B025	ERS1642898	ERR2090380	Pass Plus	10	#dbb532	Dominant	19F	#a5b4ff	14556	12-19-2-10-6-20-14	230		Yes	F	#ffaaff	pre-PCV	Yes	Yes	Yes	Yes	Yes	Yes	Yes	PCV7	#69af4c	PCV13	#69af4c	INDIA	#e49aff	KARNATAKA	BANGALORE	Kempegowda Institute of medical sciences	BANGALORE AIRPORT	NA	NA	40	25-44years	#cb5658	2016	10	Carriage	#78ae63	CARRIAGE	NP SWAB	ERR2090380	12.9716	77.5946	neg
22335_8#94	GPS_IN_PO_B305	ERS1642872	ERR2090356	Pass Plus	10	#dbb532	Dominant	19F	#a5b4ff	14556	12-19-2-10-6-20-14	230		Yes	M	#27bce5	pre-PCV	Yes	Yes	Yes	Yes	Yes	Yes	Yes	PCV7	#69af4c	PCV13	#69af4c	INDIA	#e49aff	KARNATAKA	BANGALORE	Kempegowda Institute of medical sciences	BANGALORE AIRPORT	NA	NA	64	45-65years	#ffac94	2016	10	Carriage	#78ae63	CARRIAGE	NP SWAB	ERR2090356	12.9716	77.5946	neg
22667_7#120	GPS_IN_PO_B102	ERS1642866	ERR2090392	Pass Plus	10	#dbb532	Dominant	19F	#a5b4ff	14556	12-19-2-10-6-20-14	230		Yes	M	#27bce5	pre-PCV	Yes	Yes	Yes	Yes	Yes	Yes	Yes	PCV7	#69af4c	PCV13	#69af4c	INDIA	#e49aff	KARNATAKA	BANGALORE	Kempegowda Institute of medical sciences	BANGALORE AIRPORT	NA	NA	41	25-44years	#cb5658	2016	10	Carriage	#78ae63	CARRIAGE	NP SWAB	ERR2090392	12.9716	77.5946	neg
28522_3#313	GPS_IN_G115	ERS2995250	ERR3227827	Pass Plus	115	#8b7926	Intermediate	6B	#3c9f00	15535	7-5-4-123-6-20-46	135		Yes	F	#ffaaff	Pre-PCV	Yes	Yes	Yes	Yes	No	No	Yes	PCV7	#69af4c	PCV13	#69af4c	INDIA	#e49aff	KERALA	Trivandrum	Kempegowda Institute of medical sciences	KIMS HOSPITAL	NA	NA	48	45-65years	#ffac94	2017	11	Disease	#e28650	Bacteraemia	Blood	ERR3227827	8.48869	76.9467	1
28522_3#89	GPS_IN_SF621	ERS2995218	ERR3227745	Pass Plus	717	#e46f84	Local lineage	6A	#bd009a	15536	517-674-4-1-6-20-14	Singletons		Yes	M	#27bce5	Phase_intro_PCV13	No	Yes-assume	Yes	Yes	No	No	Yes	PCV13	#f2737c	PCV13	#69af4c	INDIA	#e49aff	PONDICHERRY	PONDICHERRY	Kempegowda Institute of medical sciences	JIPMER	NA	NA	7	6-24years	#0067b7	2018	10	Disease	#e28650		Other-Ascitic Fluid	ERR3227745	11.9139	79.8145	1
28522_3#238	GPS_IN_G86	ERS2995300	ERR3227797	Pass Plus	9	#4c71e1	Dominant	14	#0156b8	15537	2-38-36-12-6-130-14	63		Yes	M	#27bce5	Pre-PCV	Yes	Yes	Yes	Yes	Yes	Yes	Yes	PCV7	#69af4c	PCV13	#69af4c	INDIA	#e49aff	KERALA	CALICUT	Kempegowda Institute of medical sciences	Malabar Institute of Medical Sciences	NA	NA	47	45-65years	#ffac94	2016	3	Disease	#e28650	Bacteraemia	Blood	ERR3227797	11.2568	75.7807	neg
28522_3#28	GPS_IN_G125	ERS2995309	ERR3227729	Pass Plus	1	#4867aa	Dominant	19A	#43bbff	15538	4-16-19-15-660-20-1	320		Yes	M	#27bce5	Phase_intro_PCV13	No	No	Yes	Yes	Yes	Yes	Yes	PCV13	#f2737c	PCV13	#69af4c	INDIA	#e49aff	KARNATAKA	BANGALORE	Kempegowda Institute of medical sciences	Columbia Asia Hospital	NA	NA	75	>65years	#af5aa6	2018	2	Disease	#e28650	Bacteraemia	Blood	ERR3227729	12.9716	77.5946	1 and 2
28522_3#267	GPS_IN_G124	ERS2995318	ERR3227811	Pass Plus	43	#31957f	Dominant	35A	#006c55	15539	10-17-4-38-6-19-6	3214		Yes	M	#27bce5	Phase_intro_PCV13	No	No	No	No	No	No	No	Non-PCV13	#f1b360	Non-PCV13	#f1b360	INDIA	#e49aff	KARNATAKA	BANGALORE	Kempegowda Institute of medical sciences	KIMS HOSPITAL	NA	NA	70	>65years	#af5aa6	2018	2	Disease	#e28650		Other-Sputum	ERR3227811	12.9716	77.5946	neg
22335_7#146	GPS_IN_G109	ERS1642754	ERR2090248	Pass Plus	37	#da3a83	Dominant	6B	#3c9f00	6785	7-17-1-2-6-20-14	Singletons		No	F	#ffaaff	pre-PCV	Yes	Yes	Yes	Yes	No	No	Yes	PCV7	#69af4c	PCV13	#69af4c	INDIA	#e49aff	KERALA	Trivandrum	Kempegowda Institute of medical sciences	Kims Hospital Trivandrum	NA	NA	32	25-44years	#cb5658	2017	2	Disease	#e28650	Bacteraemia	Blood	ERR2090248	8.48869	76.9467	neg
28522_3#298	GPS_IN_G101	ERS2995245	ERR3227822	Pass Plus	37	#da3a83	Dominant	6B	#3c9f00	6785	7-17-1-2-6-20-14	Singletons		No	F	#ffaaff	Pre-PCV	Yes	Yes	Yes	Yes	No	No	Yes	PCV7	#69af4c	PCV13	#69af4c	INDIA	#e49aff	KERALA	Trivandrum	Kempegowda Institute of medical sciences	Kims Hospital Trivandrum	NA	NA	32	25-44years	#cb5658	2016	11	Disease	#e28650	Bacteraemia	Blood	ERR3227822	8.48869	76.9467	neg
22335_7#129	GPS_IN_IIT_23	ERS1642735	ERR2090231	Pass Plus	376	#b6b63a	Intermediate	6D	#9bb500	14511	2-34-1-5-42-28-255	3460		Yes	M	#27bce5	pre-PCV	No	No	No	No	No	No	No	Non-PCV13	#f1b360	Non-PCV13	#f1b360	INDIA	#e49aff	WEST BENGAL	KHARAGPUR	Kempegowda Institute of medical sciences	IIT KAHARAGPUR	NA	NA	26	25-44years	#cb5658	2013	12	Carriage	#78ae63	CARRIAGE	NP SWAB	ERR2090231	22.3303	87.3236	1
22335_8#15	GPS_IN_IIT_NP19	ERS1642785	ERR2090277	Pass Plus	376	#b6b63a	Intermediate	6D	#9bb500	14511	2-34-1-5-42-28-255	3460		Yes	F	#ffaaff	pre-PCV	No	No	No	No	No	No	No	Non-PCV13	#f1b360	Non-PCV13	#f1b360	INDIA	#e49aff	WEST BENGAL	KHARAGPUR	Kempegowda Institute of medical sciences	IIT KAHARAGPUR	NA	NA	11	6-24years	#0067b7	2014	9	Carriage	#78ae63	CARRIAGE	NP SWAB	ERR2090277	22.3303	87.3236	1
22335_8#47	GPS_IN_IIT_NP23	ERS1642817	ERR2090309	Pass Plus	376	#b6b63a	Intermediate	6D	#9bb500	14511	2-34-1-5-42-28-255	3460		Yes	M	#27bce5	pre-PCV	No	No	No	No	No	No	No	Non-PCV13	#f1b360	Non-PCV13	#f1b360	INDIA	#e49aff	WEST BENGAL	KHARAGPUR	Kempegowda Institute of medical sciences	IIT KAHARAGPUR	NA	NA	7	6-24years	#0067b7	2014	7	Carriage	#78ae63	CARRIAGE	NP SWAB	ERR2090309	22.3303	87.3236	1
22335_8#55	GPS_IN_IIT_NP24	ERS1642825	ERR2090317	Pass Plus	376	#b6b63a	Intermediate	6D	#9bb500	14511	2-34-1-5-42-28-255	3460		Yes	M	#27bce5	pre-PCV	No	No	No	No	No	No	No	Non-PCV13	#f1b360	Non-PCV13	#f1b360	INDIA	#e49aff	WEST BENGAL	KHARAGPUR	Kempegowda Institute of medical sciences	IIT KAHARAGPUR	NA	NA	7	6-24years	#0067b7	2014	9	Carriage	#78ae63	CARRIAGE	NP SWAB	ERR2090317	22.3303	87.3236	1
22335_7#91	GPS_IN_G113	ERS1642691	ERR2090193	Pass Plus	5	#9c34b3	Dominant	23A	#ff81c6	338	7-13-8-6-1-6-8	172	COLOMBIA23F	No	M	#27bce5	pre-PCV	No	No	No	No	No	No	No	Non-PCV13	#f1b360	Non-PCV13	#f1b360	INDIA	#e49aff	KERALA	Trivandrum	Kempegowda Institute of medical sciences	Kims Hospital Trivandrum	NA	NA	75	>65years	#af5aa6	2017	3	Disease	#e28650	Bacteraemia	Blood	ERR2090193	8.48869	76.9467	neg
20925_3#1	GPS_IN_P11	ERS1205970	ERR1756386	Pass Plus	10	#dbb532	Dominant	24	#019752	8857	12-19-2-17-6-512-14	230		No	M	#27bce5	pre-PCV	No	No	No	No	No	No	No	Non-PCV13	#f1b360	Non-PCV13	#f1b360	INDIA	#e49aff	Karnataka	BANGALORE	Kempegowda Institute of medical sciences	Columbia Asia Hospital	NA	0	5	3-5years	#0094df	2013	10	Disease	#e28650	Bacteraemia	Blood	ERR1756386	12.9716	77.5946	neg
20925_3#27	GPS_IN_P41	ERS1205983	ERR1756412	Pass Plus	10	#dbb532	Dominant	24	#019752	8857	12-19-2-17-6-512-14	230		No	M	#27bce5	pre-PCV	No	No	No	No	No	No	No	Non-PCV13	#f1b360	Non-PCV13	#f1b360	INDIA	#e49aff		BANGALORE	Kempegowda Institute of medical sciences	Bangalore Columbia Asia	0	3	1	<=2years	#3bd8c5	2014	9	Disease	#e28650	Bacteraemia	Blood	ERR1756412	12.9716	77.5946	neg
28522_3#266	GPS_IN_G74	ERS2995234	ERR3227810	Pass Plus	5	#9c34b3	Dominant	23A	#ff81c6	10272	7-13-8-6-1-1-14	3437		No	M	#27bce5	Pre-PCV	No	No	No	No	No	No	No	Non-PCV13	#f1b360	Non-PCV13	#f1b360	INDIA	#e49aff	TAMIL NADU	CHENNAI	Kempegowda Institute of medical sciences	Sundaram Medical Foundation	NA	NA	50	45-65years	#ffac94	2016	1	Disease	#e28650	Bacteraemia	Blood	ERR3227810	13.0489	80.2538	neg
28522_3#157	GPS_IN_P115	ERS2995272	ERR3227762	Pass Plus	59	#008982	Dominant	35B	#ff9267	10766	18-12-4-6-14-77-97	558		No	M	#27bce5	Phase_intro_PCV13	No	No	No	No	No	No	No	Non-PCV13	#f1b360	Non-PCV13	#f1b360	INDIA	#e49aff	KARNATAKA	BANGALORE	Kempegowda Institute of medical sciences	Narayana Hrudayalaya	NA	NA	1	<=2years	#3bd8c5	2018	10	Disease	#e28650	Bacteraemia	Blood	ERR3227762	12.9716	77.5946	1
20925_3#104	GPS_IN_PN26	ERS1207562	ERR1756489	Pass Plus	10	#dbb532	Dominant	19A	#43bbff	12474	12-19-8-83-6-146-14	12474		No	F	#ffaaff	pre-PCV	No	No	Yes	Yes	Yes	Yes	Yes	PCV13	#f2737c	PCV13	#69af4c	INDIA	#e49aff		BANGALORE	Kempegowda Institute of medical sciences		0	0	3	3-5years	#0094df	2010	11	Disease	#e28650	PNEUMONIA	Blood	ERR1756489	12.9716	77.5946	neg
20925_3#49	GPS_IN_P31	ERS1207555	ERR1756434	Pass Plus	10	#dbb532	Dominant	19A	#43bbff	12474	12-19-8-83-6-146-14	12474		No	M	#27bce5	pre-PCV	No	No	Yes	Yes	Yes	Yes	Yes	PCV13	#f2737c	PCV13	#69af4c	INDIA	#e49aff	Karnataka	BANGALORE	Kempegowda Institute of medical sciences	Bangalore Apollo Hospital	0	3	0	<=2years	#3bd8c5	2014	7	Disease	#e28650	Bacteraemia	Blood	ERR1756434	12.9716	77.5946	neg
20925_3#57	GPS_IN_P32	ERS1205998	ERR1756442	Pass Plus	10	#dbb532	Dominant	19A	#43bbff	12474	12-19-8-83-6-146-14	12474		No	M	#27bce5	pre-PCV	No	No	Yes	Yes	Yes	Yes	Yes	PCV13	#f2737c	PCV13	#69af4c	INDIA	#e49aff	Karnataka	BANGALORE	Kempegowda Institute of medical sciences	Bangalore Cloud -9	0	6	2	3-5years	#0094df	2014	7	Disease	#e28650	Bacteraemia	Pleural Fluid	ERR1756442	12.9716	77.5946	neg
20925_3#99	GPS_IN_PN21	ERS1206019	ERR1756484	Pass Plus	10	#dbb532	Dominant	19A	#43bbff	12474	12-19-8-83-6-146-14	12474		No	F	#ffaaff	pre-PCV	No	No	Yes	Yes	Yes	Yes	Yes	PCV13	#f2737c	PCV13	#69af4c	INDIA	#e49aff		BANGALORE	Kempegowda Institute of medical sciences		0	0	1	<=2years	#3bd8c5	2010	7	Disease	#e28650	PNEUMONIA	Blood	ERR1756484	12.9716	77.5946	neg
22335_7#52	GPS_IN_G06	ERS1642631	ERR2090154	Pass Plus	10	#dbb532	Dominant	19A	#43bbff	12474	12-19-8-83-6-146-14	12474		No	M	#27bce5	pre-PCV	No	No	Yes	Yes	Yes	Yes	Yes	PCV13	#f2737c	PCV13	#69af4c	INDIA	#e49aff	KARNATAKA	BANGALORE	Kempegowda Institute of medical sciences	Apollo Hospital	NA	NA	48	45-65years	#ffac94	2014	4	Disease	#e28650	MENINGITIS	CSF	ERR2090154	12.9716	77.5946	neg
22335_7#55	GPS_IN_G70	ERS1642647	ERR2090157	Pass Plus	59	#008982	Dominant	35B	#ff9267	558	18-12-4-44-14-77-97	558		No	F	#ffaaff	pre-PCV	No	No	No	No	No	No	No	Non-PCV13	#f1b360	Non-PCV13	#f1b360	INDIA	#e49aff	KARNATAKA	BANGALORE	Kempegowda Institute of medical sciences	Columbia Asia Hospital	NA	NA	36	25-44years	#cb5658	2016	1	Disease	#e28650	Bacteraemia	Blood	ERR2090157	12.9716	77.5946	1
22335_7#30	GPS_IN_G66	ERS1642615	ERR2090132	Pass Plus	13	#bc5fd1	Dominant	6A	#bd009a	5679	183-25-4-4-15-20-28	473		No	M	#27bce5	pre-PCV	No	Yes-assume	Yes	Yes	No	No	Yes	PCV13	#f2737c	PCV13	#69af4c	INDIA	#e49aff	KERALA	CALICUT	Kempegowda Institute of medical sciences	Malabar Institute of Medical Sciences	NA	NA	21	6-24years	#233b75	2015	11	Disease	#e28650	conjunctivitis	Other-Conjunctival Swab	ERR2090132	11.2568	75.7807	neg
28522_3#304	GPS_IN_G92	ERS2995247	ERR3227824	Pass Plus	59	#008982	Dominant	35B	#ff9267	15540	18-12-4-44-14-28-97	558		Yes	F	#ffaaff	Pre-PCV	No	No	No	No	No	No	No	Non-PCV13	#f1b360	Non-PCV13	#f1b360	INDIA	#e49aff	TAMIL NADU	CHENNAI	Kempegowda Institute of medical sciences	Sundaram Medical Foundation	NA	NA	88	>65years	#af5aa6	2016	8	Disease	#e28650	Bacteraemia	Blood	ERR3227824	13.0489	80.2538	1
22335_7#2	GPS_IN_P106	ERS1642578	ERR2090104	Pass Plus	10	#dbb532	Dominant	19A	#43bbff	5034	12-19-2-17-6-22-5	230		No	F	#ffaaff	pre-PCV	No	No	Yes	Yes	Yes	Yes	Yes	PCV13	#f2737c	PCV13	#69af4c	INDIA	#e49aff	TAMIL NADU	COIMBATORE	Kempegowda Institute of medical sciences	Kovai Medical Center and Hospital	NA	NA	1	<=2years	#3bd8c5	2016	12	Disease	#e28650	Bacteraemia	Blood	ERR2090104	10.9927	76.96	neg
22335_7#60	GPS_IN_G34	ERS1642652	ERR2090162	Pass Plus	10	#dbb532	Dominant	6A	#bd009a	14420	8-5-2-12-6-22?-14	Singletons		Yes	M	#27bce5	pre-PCV	No	Yes-assume	Yes	Yes	No	No	Yes	PCV13	#f2737c	PCV13	#69af4c	INDIA	#e49aff	TAMIL NADU	CHENNAI	Kempegowda Institute of medical sciences	Sundaram Medical Foundation	NA	NA	41	25-44years	#cb5658	2015	1	Disease	#e28650	Bacteraemia	Blood	ERR2090162	13.0489	80.2538	neg
22335_7#49	GPS_IN_G69	ERS1642628	ERR2090151	Pass Plus	67	#ff8df6	Dominant	18C	#02c3ab	14476	10-11-426-16-15-1-145	1381		Yes	F	#ffaaff	pre-PCV	Yes	Yes	Yes	No	Yes	Yes	Yes	PCV7	#69af4c	PCV13	#69af4c	INDIA	#e49aff	KARNATAKA	BANGALORE	Kempegowda Institute of medical sciences	Columbia Asia Hospital	NA	NA	73	>65years	#af5aa6	2016	1	Disease	#e28650	Bacteraemia	Blood	ERR2090151	12.9716	77.5946	neg
22335_8#42	GPS_IN_PR_D98	ERS1642812	ERR2090304	Pass Plus	10	#dbb532	Dominant	19F	#a5b4ff	14535	12-32-2-17-6-22-5	230		Yes	F	#ffaaff	pre-PCV	Yes	Yes	Yes	Yes	Yes	Yes	Yes	PCV7	#69af4c	PCV13	#69af4c	INDIA	#e49aff	DELHI	DELHI	Kempegowda Institute of medical sciences	DELHI AIRPORT	NA	NA	48	45-65years	#ffac94	2016	8	Carriage	#78ae63	CARRIAGE	NP SWAB	ERR2090304	28.5967	77.1025	neg
20925_3#23	GPS_IN_P89	ERS1205981	ERR1756408	Pass Plus	14	#3cca7c	Dominant	23F	#ffa2e0	242	15-29-4-21-30-1-14	6279		No	F	#ffaaff	pre-PCV	Yes	Yes	Yes	Yes	Yes	Yes	Yes	PCV7	#69af4c	PCV13	#69af4c	INDIA	#e49aff		DELHI	Kempegowda Institute of medical sciences		0	0	5	3-5years	#0094df	2016	2	Carriage	#78ae63		Other-Nasal Pus	ERR1756408	28.5967	77.1025	1
20925_3#63	GPS_IN_PN13	ERS1206001	ERR1756448	Pass Plus	185	#3a9374	Intermediate	6B	#3c9f00	2016	7-57-1-2-6-1-19	2017		No	M	#27bce5	pre-PCV	Yes	Yes	Yes	Yes	No	No	Yes	PCV7	#69af4c	PCV13	#69af4c	INDIA	#e49aff		BANGALORE	Kempegowda Institute of medical sciences		0	0	2	<=2years	#3bd8c5	2010	7	Disease	#e28650	Bacteraemia	Blood	ERR1756448	12.9716	77.5946	neg
22335_8#20	GPS_IN_PR_H43	ERS1642790	ERR2090282	Pass Plus	10	#dbb532	Dominant	22F	#72db93	11429	12-19-2-1-6-22-6	230		No	M	#27bce5	pre-PCV	No	No	No	No	Yes	Yes	Yes	Non-PCV13	#f1b360	Non-PCV13	#f1b360	INDIA	#e49aff	ANDHRA PRADESH	HYDERABAD	Kempegowda Institute of medical sciences	HYDERABAD AIRPORT	NA	NA	61	45-65years	#ffac94	2016	8	Carriage	#78ae63	CARRIAGE	NP SWAB	ERR2090282	17.385	78.4867	neg
22335_8#88	GPS_IN_PR_B123	ERS1642864	ERR2090350	Pass Plus	10	#dbb532	Dominant	22F	#72db93	11429	12-19-2-1-6-22-6	230		No	M	#27bce5	pre-PCV	No	No	No	No	Yes	Yes	Yes	Non-PCV13	#f1b360	Non-PCV13	#f1b360	INDIA	#e49aff	KARNATAKA	BANGALORE	Kempegowda Institute of medical sciences	BANGALORE AIRPORT	NA	NA	64	45-65years	#ffac94	2016	8	Carriage	#78ae63	CARRIAGE	NP SWAB	ERR2090350	12.9716	77.5946	neg
20925_3#6	GPS_IN_P75	ERS1207549	ERR1756391	Pass Plus	9	#4c71e1	Dominant	14	#0156b8	63	2-5-36-12-17-21-14	63	SWEDEN15A	No	M	#27bce5	pre-PCV	Yes	Yes	Yes	Yes	Yes	Yes	Yes	PCV7	#69af4c	PCV13	#69af4c	INDIA	#e49aff		DELHI	Kempegowda Institute of medical sciences	Delhi Lal Path lab	0	0	1	<=2years	#3bd8c5	2015	10	Disease	#e28650	Bacteraemia	Blood	ERR1756391	28.5967	77.1025	neg
22335_7#125	GPS_IN_P504	ERS1642731	ERR2090227	Pass Plus	9	#4c71e1	Dominant	14	#0156b8	63	2-5-36-12-17-21-14	63	SWEDEN15A	No	M	#27bce5	pre-PCV	Yes	Yes	Yes	Yes	Yes	Yes	Yes	PCV7	#69af4c	PCV13	#69af4c	INDIA	#e49aff	TAMIL NADU	PONDICHERRY	Kempegowda Institute of medical sciences	JIPMER	NA	NA	14	6-24years	#0067b7	2015	2	Disease	#e28650	Bacteraemia	Blood	ERR2090227	11.9139	79.8145	neg
20925_3#51	GPS_IN_P56	ERS1206286	ERR1756436	Pass Plus	9	#4c71e1	Dominant	14	#0156b8	5285	2-5-36-12-17-386-14	63		No	M	#27bce5	pre-PCV	Yes	Yes	Yes	Yes	Yes	Yes	Yes	PCV7	#69af4c	PCV13	#69af4c	INDIA	#e49aff		PONDICHERRY	Kempegowda Institute of medical sciences	POndichery Pandichery Institue of Medical Science	0	2	1	<=2years	#3bd8c5	2015	2	Disease	#e28650	Bacteraemia	Blood	ERR1756436	11.9139	79.8145	neg
22335_8#91	GPS_IN_PO_M29	ERS1642868	ERR2090353	Pass Plus	648	#c82e3c	Rare	48	#d89f7f	6441	7-8-53-12-6-1-8	172		No	F	#ffaaff	pre-PCV	No	No	No	No	No	No	No	Non-PCV13	#f1b360	Non-PCV13	#f1b360	INDIA	#e49aff	MAHARASTRA	MUMBAI	Kempegowda Institute of medical sciences	MUMBAI AIRPORT	NA	NA	25	25-44years	#cb5658	2016	10	Carriage	#78ae63	CARRIAGE	NP SWAB	ERR2090353	19.0599	72.8632	neg
22335_8#99	GPS_IN_PO_M55	ERS1642882	ERR2090361	Pass Plus	648	#c82e3c	Rare	48	#d89f7f	6441	7-8-53-12-6-1-8	172		No	F	#ffaaff	pre-PCV	No	No	No	No	No	No	No	Non-PCV13	#f1b360	Non-PCV13	#f1b360	INDIA	#e49aff	MAHARASTRA	MUMBAI	Kempegowda Institute of medical sciences	MUMBAI AIRPORT	NA	NA	60	45-65years	#ffac94	2016	10	Carriage	#78ae63	CARRIAGE	NP SWAB	ERR2090361	19.0599	72.8632	neg
28522_3#301	GPS_IN_G21	ERS2995246	ERR3227823	Pass Plus	9	#4c71e1	Dominant	14	#0156b8	7551	2-38-36-12-17-21-14	63		No	F	#ffaaff	Pre-PCV	Yes	Yes	Yes	Yes	Yes	Yes	Yes	PCV7	#69af4c	PCV13	#69af4c	INDIA	#e49aff	DELHI	DELHI	Kempegowda Institute of medical sciences	Lal Path lab	NA	NA	50	45-65years	#ffac94	2014	11	Disease	#e28650	Bacteraemia	Blood	ERR3227823	28.5967	77.1025	neg
22335_7#72	GPS_IN_G22	ERS1642667	ERR2090174	Pass Plus	9	#4c71e1	Dominant	14	#0156b8	7645	12-38-9-12-77-21-14	Singletons		No	M	#27bce5	pre-PCV	Yes	Yes	Yes	Yes	Yes	Yes	Yes	PCV7	#69af4c	PCV13	#69af4c	INDIA	#e49aff	DELHI	DELHI	Kempegowda Institute of medical sciences	Lal Path lab	NA	NA	80	>65years	#af5aa6	2014	10	Disease	#e28650	Bacteraemia	Blood	ERR2090174	28.5967	77.1025	neg
20925_3#95	GPS_IN_PN17	ERS1206017	ERR1756480	Pass Plus	696	#b49b00	Rare	36	#7a3c6f	11394	5-12-54-4-15-79-190	Singletons		No	M	#27bce5	pre-PCV	No	No	No	No	No	No	No	Non-PCV13	#f1b360	Non-PCV13	#f1b360	INDIA	#e49aff		BANGALORE	Kempegowda Institute of medical sciences		0	0	1	<=2years	#3bd8c5	2011	1	Disease	#e28650	PNEUMONIA	Blood	ERR1756480	12.9716	77.5946	neg
20287_5#123	GPS_IN_P05	ERS1091664	ERR1638457	Pass Plus	9	#4c71e1	Dominant	14	#0156b8	11399	2-5-4-12-17-3-14	63		No	M	#27bce5	Pre-PCV	Yes	Yes	Yes	Yes	Yes	Yes	Yes	PCV7	#69af4c	PCV13	#69af4c	INDIA	#e49aff	Karnataka	BANGALORE	Kempegowda Institute of medical sciences	Apollo Hospital	NA	NA	5	3-5years	#0094df	2014	1	Disease	#e28650	Bacteraemia	Blood	ERR1638457	12.9716	77.5946	neg
22335_7#48	GPS_IN_G57	ERS1642627	ERR2090150	Pass Plus	9	#4c71e1	Dominant	14	#0156b8	14558	2-11-36-12-17-21-14	63		Yes	M	#27bce5	pre-PCV	Yes	Yes	Yes	Yes	Yes	Yes	Yes	PCV7	#69af4c	PCV13	#69af4c	INDIA	#e49aff	PUNJAB	LUDHIANA	Kempegowda Institute of medical sciences	Christian Medical College	NA	NA	39	25-44years	#cb5658	2015	3	Disease	#e28650	Bacteraemia	Blood	ERR2090150	30.901	75.8573	neg
22335_7#54	GPS_IN_G58	ERS1642635	ERR2090156	Pass Plus	9	#4c71e1	Dominant	14	#0156b8	14558	2-11-36-12-17-21-14	63		Yes	M	#27bce5	pre-PCV	Yes	Yes	Yes	Yes	Yes	Yes	Yes	PCV7	#69af4c	PCV13	#69af4c	INDIA	#e49aff	KARNATAKA	BANGALORE	Kempegowda Institute of medical sciences	Apollo Hospital	NA	NA	31	25-44years	#cb5658	2015	7	Disease	#e28650	MENINGITIS	CSF	ERR2090156	12.9716	77.5946	neg
20925_3#33	GPS_IN_P15	ERS1205986	ERR1756418	Pass Plus	9	#4c71e1	Dominant	14	#0156b8	63	2-5-36-12-17-21-14	63	SWEDEN15A	No	M	#27bce5	pre-PCV	Yes	Yes	Yes	Yes	Yes	Yes	Yes	PCV7	#69af4c	PCV13	#69af4c	INDIA	#e49aff	Karnataka	BANGALORE	Kempegowda Institute of medical sciences	Bangalore SRL Lab	0	0	2	<=2years	#3bd8c5	2014	3	Disease	#e28650	Bacteraemia	Blood	ERR1756418	12.9716	77.5946	neg
20287_5#120	GPS_IN_P02	ERS1091661	ERR1638454	Pass Plus	9	#4c71e1	Dominant	14	#0156b8	63	2-5-36-12-17-21-14	63		No	F	#ffaaff	Pre-PCV	Yes	Yes	Yes	Yes	Yes	Yes	Yes	PCV7	#69af4c	PCV13	#69af4c	INDIA	#e49aff	Karnataka	BANGALORE	Kempegowda Institute of medical sciences	Apollo Hospital	NA	NA	2	<=2years	#3bd8c5	2013	12	Disease	#e28650	Bacteraemia	Blood	ERR1638454	12.9716	77.5946	neg
20925_3#91	GPS_IN_P61	ERS1206015	ERR1756476	Pass Plus	6	#57a627	Dominant	9V	#01d7a7	156	7-11-10-1-6-8-1	156	SPAIN9V	No	M	#27bce5	pre-PCV	Yes	Yes	Yes	Yes	No	No	Yes	PCV7	#69af4c	PCV13	#69af4c	INDIA	#e49aff		CALICUT	Kempegowda Institute of medical sciences	Calicut Malabar Institute of Medical Sciences Ltd	0	0	5	3-5years	#0094df	2015	3	Disease	#e28650	Bacteraemia	Blood	ERR1756476	11.2568	75.7807	1
22335_8#46	GPS_IN_PR_B69	ERS1642816	ERR2090308	Pass Plus	6	#57a627	Dominant	9V	#01d7a7	334	7-11-10-16-6-8-1	156		No	M	#27bce5	pre-PCV	Yes	Yes	Yes	Yes	No	No	Yes	PCV7	#69af4c	PCV13	#69af4c	INDIA	#e49aff	KARNATAKA	BANGALORE	Kempegowda Institute of medical sciences	BANGALORE AIRPORT	NA	NA	61	45-65years	#ffac94	2016	8	Carriage	#78ae63	CARRIAGE	NP SWAB	ERR2090308	12.9716	77.5946	1
19952_3#175	GPS_IN_P01	ERS1091660	ERR1583705	Pass Plus	185	#3a9374	Intermediate	6B	#3c9f00	2016	7-57-1-2-6-1-19	2017		No	M	#27bce5	Pre-PCV	Yes	Yes	Yes	Yes	No	No	Yes	PCV7	#69af4c	PCV13	#69af4c	INDIA	#e49aff	Karnataka	BANGALORE	Kempegowda Institute of medical sciences	Apollo Hospital	NA	NA	5	3-5years	#0094df	2013	11	Disease	#e28650	Bacteraemia	Blood	ERR1583705	12.9716	77.5946	neg
20925_3#21	GPS_IN_P64	ERS1205980	ERR1756406	Pass Plus	196	#4d9f2b	Intermediate	11A	#3647b2	6025	8-5-4-3-6-1-168	5902		No	F	#ffaaff	pre-PCV	No	No	No	No	No	Yes	Yes	Non-PCV13	#f1b360	Non-PCV13	#f1b360	INDIA	#e49aff		CHENNAI	Kempegowda Institute of medical sciences	Chennai Sundaram Medical Foundation	0	2	0	<=2years	#3bd8c5	2015	4	Disease	#e28650	Bacteraemia	Blood	ERR1756406	13.0489	80.2538	neg
22335_8#112	GPS_IN_PR_M04	ERS1642877	ERR2090374	Pass Plus	222	#639dd3	Intermediate	19B	#e5630a	8152	13-9-4-18-17-7-9	8152		No	F	#ffaaff	pre-PCV	No	No	No	No	No	No	No	Non-PCV13	#f1b360	Non-PCV13	#f1b360	INDIA	#e49aff	MAHARASTRA	MUMBAI	Kempegowda Institute of medical sciences	MUMBAI AIRPORT	NA	NA	55	45-65years	#ffac94	2016	8	Carriage	#78ae63	CARRIAGE	NP SWAB	ERR2090374	19.0599	72.8632	neg
22335_8#120	GPS_IN_PR_M180	ERS1642900	ERR2090382	Pass Plus	222	#639dd3	Intermediate	19B	#e5630a	8152	13-9-4-18-17-7-9	8152		No	M	#27bce5	pre-PCV	No	No	No	No	No	No	No	Non-PCV13	#f1b360	Non-PCV13	#f1b360	INDIA	#e49aff	MAHARASTRA	MUMBAI	Kempegowda Institute of medical sciences	MUMBAI AIRPORT	NA	NA	61	45-65years	#ffac94	2016	8	Carriage	#78ae63	CARRIAGE	NP SWAB	ERR2090382	19.0599	72.8632	neg
22335_7#111	GPS_IN_P624	ERS1642716	ERR2090213	Pass Plus	209	#4bcfa7	Intermediate	35B	#ff9267	8164	54-5-1-162-6-28-506	11006		No	M	#27bce5	pre-PCV	No	No	No	No	No	No	No	Non-PCV13	#f1b360	Non-PCV13	#f1b360	INDIA	#e49aff	TAMIL NADU	PONDICHERRY	Kempegowda Institute of medical sciences	JIPMER	NA	NA	10	6-24years	#0067b7	2014	11	Carriage	#78ae63	CARRIAGE	NP SWAB	ERR2090213	11.9139	79.8145	1
20925_3#37	GPS_IN_P66	ERS1205988	ERR1756422	Pass Plus	48	#d483c9	Dominant	15B	#b98aff	12816	10-10-47-16-6-14-832	1835		No	M	#27bce5	pre-PCV	No	No	No	No	No	Yes	Yes	Non-PCV13	#f1b360	Non-PCV13	#f1b360	INDIA	#e49aff		CALICUT	Kempegowda Institute of medical sciences	Calicut Malabar Institute of Medical Sciences Ltd	0	5	0	<=2years	#3bd8c5	2015	5	Disease	#e28650	Bacteraemia	Blood	ERR1756422	11.2568	75.7807	neg
22335_7#40	GPS_IN_G56	ERS1642644	ERR2090142	Pass Plus	376	#b6b63a	Intermediate	6B	#3c9f00	14512	2-34-1-5-42-88-75	3460		Yes	F	#ffaaff	pre-PCV	Yes	Yes	Yes	Yes	No	No	Yes	PCV7	#69af4c	PCV13	#69af4c	INDIA	#e49aff	PUNJAB	LUDHIANA	Kempegowda Institute of medical sciences	Christian Medical College	NA	NA	24	6-24years	#233b75	2015	1	Disease	#e28650	Bacteraemia	Blood	ERR2090142	30.901	75.8573	1
22335_8#85	GPS_IN_PR_D22	ERS1642859	ERR2090347	Pass Plus	642	#e75b2b	Rare	11A	#3647b2	14554	8-8-4-1-6-130-168	14554		Yes	M	#27bce5	pre-PCV	No	No	No	No	No	Yes	Yes	Non-PCV13	#f1b360	Non-PCV13	#f1b360	INDIA	#e49aff	DELHI	DELHI	Kempegowda Institute of medical sciences	DELHI AIRPORT	NA	NA	67	>65years	#af5aa6	2016	8	Carriage	#78ae63	CARRIAGE	NP SWAB	ERR2090347	28.5967	77.1025	neg
20287_5#122	GPS_IN_P04	ERS1091663	ERR1638456	Pass Plus	43	#31957f	Dominant	20	#ff8029	12406	2-17-4-16-6-1-17	2987		No	M	#27bce5	Pre-PCV	No	No	No	No	No	No	Yes	Non-PCV13	#f1b360	Non-PCV13	#f1b360	INDIA	#e49aff	Karnataka	BANGALORE	Kempegowda Institute of medical sciences	Apollo Hospital	NA	NA	NA			2013	12	Disease	#e28650	Bacteraemia	Blood	ERR1638456	12.9716	77.5946	neg
20287_5#121	GPS_IN_P03	ERS1091662	ERR1638455	Pass Plus	32	#8490db	Dominant	7F	#c753d8	3544	10-20-8-1-6-1-29	218		No	M	#27bce5	Pre-PCV	No	Yes	Yes	Yes	No	No	Yes	PCV10 (GSK)	#2853a3	PCV13	#69af4c	INDIA	#e49aff	Karnataka	BANGALORE	Kempegowda Institute of medical sciences	Apollo Hospital	NA	NA	5	3-5years	#0094df	2013	12	Disease	#e28650	Pleurisy	Pleural Fluid	ERR1638455	12.9716	77.5946	2
22335_7#36	GPS_IN_G79	ERS1642638	ERR2090138	Pass Plus	26	#b4ba5c	Dominant	12F	#0283f5	989	12-5-89-8-6-112-14	989		No	F	#ffaaff	pre-PCV	No	No	No	No	No	Yes	Yes	Non-PCV13	#f1b360	Non-PCV13	#f1b360	INDIA	#e49aff	DELHI	DELHI	Kempegowda Institute of medical sciences	Lal Path lab	NA	NA	80	>65years	#af5aa6	2016	3	Disease	#e28650	Bacteraemia	Blood	ERR2090138	28.5967	77.1025	neg
22335_7#64	GPS_IN_P104	ERS1642657	ERR2090166	Pass Plus	61	#64dd58	Dominant	18C	#02c3ab	11346	10-16-54-10-15-1-31	10689		No	M	#27bce5	pre-PCV	Yes	Yes	Yes	No	Yes	Yes	Yes	PCV7	#69af4c	PCV13	#69af4c	INDIA	#e49aff	MAHARASTRA	MUMBAI	Kempegowda Institute of medical sciences	Breach Candy Hospital	NA	NA	3	3-5years	#0094df	2016	12	Disease	#e28650	MENINGITIS	CSF	ERR2090166	19.0599	72.8632	neg
22335_8#23	GPS_IN_IIT_NP20	ERS1642793	ERR2090285	Pass Plus	61	#64dd58	Dominant	18C	#02c3ab	11346	10-16-54-10-15-1-31	10689		No	M	#27bce5	pre-PCV	Yes	Yes	Yes	No	Yes	Yes	Yes	PCV7	#69af4c	PCV13	#69af4c	INDIA	#e49aff	WEST BENGAL	KHARAGPUR	Kempegowda Institute of medical sciences	IIT KAHARAGPUR	NA	NA	4	3-5years	#0094df	2014	8	Carriage	#78ae63	CARRIAGE	NP SWAB	ERR2090285	22.3303	87.3236	neg
22335_8#103	GPS_IN_PO_M58	ERS1642886	ERR2090365	Pass Plus	275	#7e862b	Intermediate	28A	#bf7000	14421	10-~10-227-1-15-26-11	1853		Yes	F	#ffaaff	pre-PCV	No	No	No	No	No	No	No	Non-PCV13	#f1b360	Non-PCV13	#f1b360	INDIA	#e49aff	MAHARASTRA	MUMBAI	Kempegowda Institute of medical sciences	MUMBAI AIRPORT	NA	NA	42	25-44years	#cb5658	2016	10	Carriage	#78ae63	CARRIAGE	NP SWAB	ERR2090365	19.0599	72.8632	neg
22335_8#107	GPS_IN_PO_M64	ERS1642890	ERR2090369	Pass Plus	275	#7e862b	Intermediate	28A	#bf7000	14421	10-~10-227-1-15-26-11	1853		Yes	M	#27bce5	pre-PCV	No	No	No	No	No	No	No	Non-PCV13	#f1b360	Non-PCV13	#f1b360	INDIA	#e49aff	MAHARASTRA	MUMBAI	Kempegowda Institute of medical sciences	MUMBAI AIRPORT	NA	NA	37	25-44years	#cb5658	2016	10	Carriage	#78ae63	CARRIAGE	NP SWAB	ERR2090369	19.0599	72.8632	neg
22335_8#110	GPS_IN_PO_M65	ERS1642874	ERR2090372	Pass Plus	275	#7e862b	Intermediate	28A	#bf7000	14421	10-~10-227-1-15-26-11	1853		Yes	F	#ffaaff	pre-PCV	No	No	No	No	No	No	No	Non-PCV13	#f1b360	Non-PCV13	#f1b360	INDIA	#e49aff	MAHARASTRA	MUMBAI	Kempegowda Institute of medical sciences	MUMBAI AIRPORT	NA	NA	55	45-65years	#ffac94	2016	10	Carriage	#78ae63	CARRIAGE	NP SWAB	ERR2090372	19.0599	72.8632	neg
22335_8#117	GPS_IN_PO_M72	ERS1642897	ERR2090379	Pass Plus	275	#7e862b	Intermediate	28A	#bf7000	14421	10-~10-227-1-15-26-11	1853		Yes	M	#27bce5	pre-PCV	No	No	No	No	No	No	No	Non-PCV13	#f1b360	Non-PCV13	#f1b360	INDIA	#e49aff	MAHARASTRA	MUMBAI	Kempegowda Institute of medical sciences	MUMBAI AIRPORT	NA	NA	58	45-65years	#ffac94	2016	10	Carriage	#78ae63	CARRIAGE	NP SWAB	ERR2090379	19.0599	72.8632	neg
22335_8#123	GPS_IN_PO_M2	ERS1642904	ERR2090385	Pass Plus	275	#7e862b	Intermediate	28A	#bf7000	14421	10-~10-227-1-15-26-11	1853		Yes	F	#ffaaff	pre-PCV	No	No	No	No	No	No	No	Non-PCV13	#f1b360	Non-PCV13	#f1b360	INDIA	#e49aff	MAHARASTRA	MUMBAI	Kempegowda Institute of medical sciences	MUMBAI AIRPORT	NA	NA	61	45-65years	#ffac94	2016	10	Carriage	#78ae63	CARRIAGE	NP SWAB	ERR2090385	19.0599	72.8632	neg
22335_8#126	GPS_IN_PO_M17	ERS1642908	ERR2090388	Pass Plus	275	#7e862b	Intermediate	28A	#bf7000	14421	10-~10-227-1-15-26-11	1853		Yes	M	#27bce5	pre-PCV	No	No	No	No	No	No	No	Non-PCV13	#f1b360	Non-PCV13	#f1b360	INDIA	#e49aff	MAHARASTRA	MUMBAI	Kempegowda Institute of medical sciences	MUMBAI AIRPORT	NA	NA	58	45-65years	#ffac94	2016	10	Carriage	#78ae63	CARRIAGE	NP SWAB	ERR2090388	19.0599	72.8632	neg
22335_8#129	GPS_IN_PO_M23	ERS1642912	ERR2090391	Pass Plus	275	#7e862b	Intermediate	28A	#bf7000	14421	10-~10-227-1-15-26-11	1853		Yes	M	#27bce5	pre-PCV	No	No	No	No	No	No	No	Non-PCV13	#f1b360	Non-PCV13	#f1b360	INDIA	#e49aff	MAHARASTRA	MUMBAI	Kempegowda Institute of medical sciences	MUMBAI AIRPORT	NA	NA	61	45-65years	#ffac94	2016	10	Carriage	#78ae63	CARRIAGE	NP SWAB	ERR2090391	19.0599	72.8632	neg
22335_7#25	GPS_IN_G40	ERS1642605	ERR2090127	Pass Plus	275	#7e862b	Intermediate	28A	#bf7000	8153	1-10-227-1-15-26-11	9865		No	F	#ffaaff	pre-PCV	No	No	No	No	No	No	No	Non-PCV13	#f1b360	Non-PCV13	#f1b360	INDIA	#e49aff	TAMIL NADU	CHENNAI	Kempegowda Institute of medical sciences	Sundaram Medical Foundation	NA	NA	74	>65years	#af5aa6	2015	5	Disease	#e28650	Bacteraemia	Blood	ERR2090127	13.0489	80.2538	neg
22335_8#3	GPS_IN_IIT_NPN21	ERS1642771	ERR2090265	Pass Plus	61	#64dd58	Dominant	11A	#3647b2	14584	10-16-54-10-15-27-31	10689		Yes	F	#ffaaff	pre-PCV	No	No	No	No	No	Yes	Yes	Non-PCV13	#f1b360	Non-PCV13	#f1b360	INDIA	#e49aff	WEST BENGAL	KHARAGPUR	Kempegowda Institute of medical sciences	IIT KAHARAGPUR	NA	NA	3	3-5years	#0094df	2014	7	Carriage	#78ae63	CARRIAGE	NP SWAB	ERR2090265	22.3303	87.3236	neg
20925_3#22	GPS_IN_P77	ERS1207591	ERR1756407	Pass Plus	91	#799537	Intermediate	24	#019752	11012	2-5-4-5-7-88-9	11012		No	F	#ffaaff	pre-PCV	No	No	No	No	No	No	No	Non-PCV13	#f1b360	Non-PCV13	#f1b360	INDIA	#e49aff		MUMBAI	Kempegowda Institute of medical sciences	Mumbai Breach Candy	0	0	1	<=2years	#3bd8c5	2015	11	Disease	#e28650	Bacteraemia	Blood	ERR1756407	19.0599	72.8632	neg
22335_8#105	GPS_IN_PO_B170	ERS1642888	ERR2090367	Pass Plus	91	#799537	Intermediate	24	#019752	11012	2-5-4-5-7-88-9	11012		No	F	#ffaaff	pre-PCV	No	No	No	No	No	No	No	Non-PCV13	#f1b360	Non-PCV13	#f1b360	INDIA	#e49aff	KARNATAKA	BANGALORE	Kempegowda Institute of medical sciences	BANGALORE AIRPORT	NA	NA	53	45-65years	#ffac94	2016	10	Carriage	#78ae63	CARRIAGE	NP SWAB	ERR2090367	12.9716	77.5946	neg
22335_8#97	GPS_IN_PO_B112	ERS1642880	ERR2090359	Pass Plus	91	#799537	Intermediate	24	#019752	11012	2-5-4-5-7-88-9	11012		No	F	#ffaaff	pre-PCV	No	No	No	No	No	No	No	Non-PCV13	#f1b360	Non-PCV13	#f1b360	INDIA	#e49aff	KARNATAKA	BANGALORE	Kempegowda Institute of medical sciences	BANGALORE AIRPORT	NA	NA	61	45-65years	#ffac94	2016	10	Carriage	#78ae63	CARRIAGE	NP SWAB	ERR2090359	12.9716	77.5946	neg
22335_7#42	GPS_IN_G80	ERS1642646	ERR2090144	Pass Plus	10	#dbb532	Dominant	19A	#43bbff	12424	12-19-2-1-6-22-9	230		No	M	#27bce5	pre-PCV	No	No	Yes	Yes	Yes	Yes	Yes	PCV13	#f2737c	PCV13	#69af4c	INDIA	#e49aff	DELHI	DELHI	Kempegowda Institute of medical sciences	Lal Path lab	NA	NA	70	>65years	#af5aa6	2016	3	Disease	#e28650	Bacteraemia	Blood	ERR2090144	28.5967	77.1025	neg
22335_8#60	GPS_IN_PR_H218	ERS1642830	ERR2090322	Pass Plus	236	#838c48	Intermediate	17F	#7b348b	14568	2-11-1-1-17-130-6	7538		Yes	M	#27bce5	pre-PCV	No	No	No	No	No	No	Yes	Non-PCV13	#f1b360	Non-PCV13	#f1b360	INDIA	#e49aff	ANDHRA PRADESH	HYDERABAD	Kempegowda Institute of medical sciences	HYDERABAD AIRPORT	NA	NA	60	45-65years	#ffac94	2016	8	Carriage	#78ae63	CARRIAGE	NP SWAB	ERR2090322	17.385	78.4867	neg
22335_8#7	GPS_IN_PO_H41	ERS1642775	ERR2090269	Pass Plus	236	#838c48	Intermediate	17F	#7b348b	14568	2-11-1-1-17-130-6	7538		Yes	M	#27bce5	pre-PCV	No	No	No	No	No	No	Yes	Non-PCV13	#f1b360	Non-PCV13	#f1b360	INDIA	#e49aff	ANDHRA PRADESH	HYDERABAD	Kempegowda Institute of medical sciences	HYDERABAD AIRPORT	NA	NA	64	45-65years	#ffac94	2016	10	Carriage	#78ae63	CARRIAGE	NP SWAB	ERR2090269	17.385	78.4867	neg
22335_8#80	GPS_IN_PO_H30	ERS1642854	ERR2090342	Pass Plus	236	#838c48	Intermediate	17F	#7b348b	14568	2-11-1-1-17-130-6	7538		Yes	M	#27bce5	pre-PCV	No	No	No	No	No	No	Yes	Non-PCV13	#f1b360	Non-PCV13	#f1b360	INDIA	#e49aff	ANDHRA PRADESH	HYDERABAD	Kempegowda Institute of medical sciences	HYDERABAD AIRPORT	NA	NA	70	>65years	#af5aa6	2016	10	Carriage	#78ae63	CARRIAGE	NP SWAB	ERR2090342	17.385	78.4867	neg
22335_7#67	GPS_IN_G47	ERS1642661	ERR2090169	Pass Plus	6	#57a627	Dominant	24	#019752	162	7-11-10-1-6-8-14	156	SPAIN9V	No	M	#27bce5	pre-PCV	No	No	No	No	No	No	No	Non-PCV13	#f1b360	Non-PCV13	#f1b360	INDIA	#e49aff	KARNATAKA	BANGALORE	Kempegowda Institute of medical sciences	Apollo Hospital	NA	NA	32	25-44years	#cb5658	2015	8	Disease	#e28650	MENINGITIS	CSF	ERR2090169	12.9716	77.5946	1
22335_8#11	GPS_IN_IIT_NPN22	ERS1642779	ERR2090273	Pass Plus	101	#6c94d6	Intermediate	23F	#ffa2e0	1078	7-8-8-6-10-6-14	172		No	F	#ffaaff	pre-PCV	Yes	Yes	Yes	Yes	Yes	Yes	Yes	PCV7	#69af4c	PCV13	#69af4c	INDIA	#e49aff	WEST BENGAL	KHARAGPUR	Kempegowda Institute of medical sciences	IIT KAHARAGPUR	NA	NA	7	6-24years	#0067b7	2014	7	Carriage	#78ae63	CARRIAGE	NP SWAB	ERR2090273	22.3303	87.3236	1
22335_8#56	GPS_IN_IIT_NPN14	ERS1642826	ERR2090318	Pass Plus	101	#6c94d6	Intermediate	23F	#ffa2e0	1406	7-8-8-5-10-6-14	138		No	F	#ffaaff	pre-PCV	Yes	Yes	Yes	Yes	Yes	Yes	Yes	PCV7	#69af4c	PCV13	#69af4c	INDIA	#e49aff	WEST BENGAL	KHARAGPUR	Kempegowda Institute of medical sciences	IIT KAHARAGPUR	NA	NA	37	25-44years	#cb5658	2014	8	Carriage	#78ae63	CARRIAGE	NP SWAB	ERR2090318	22.3303	87.3236	1
22335_7#158	GPS_IN_IIT_14	ERS1642766	ERR2090260	Pass Plus	43	#31957f	Dominant	35A	#006c55	2039	7-17-4-16-6-14-6	2987		No	M	#27bce5	pre-PCV	No	No	No	No	No	No	No	Non-PCV13	#f1b360	Non-PCV13	#f1b360	INDIA	#e49aff	WEST BENGAL	KHARAGPUR	Kempegowda Institute of medical sciences	IIT KAHARAGPUR	NA	NA	5	3-5years	#0094df	2014	1	Carriage	#78ae63	CARRIAGE	NP SWAB	ERR2090260	22.3303	87.3236	neg
22335_7#46	GPS_IN_G32	ERS1642625	ERR2090148	Pass Plus	43	#31957f	Dominant	35A	#006c55	3214	10-17-4-38-6-14-6	3214		No	F	#ffaaff	pre-PCV	No	No	No	No	No	No	No	Non-PCV13	#f1b360	Non-PCV13	#f1b360	INDIA	#e49aff	PUNJAB	LUDHIANA	Kempegowda Institute of medical sciences	Christian Medical College	NA	NA	24	6-24years	#233b75	2015	1	Disease	#e28650	Bacteraemia	Blood	ERR2090148	30.901	75.8573	neg
22335_8#35	GPS_IN_PO_D88	ERS1642805	ERR2090297	Pass Plus	43	#31957f	Dominant	35A	#006c55	3214	10-17-4-38-6-14-6	3214		No	F	#ffaaff	pre-PCV	No	No	No	No	No	No	No	Non-PCV13	#f1b360	Non-PCV13	#f1b360	INDIA	#e49aff	DELHI	DELHI	Kempegowda Institute of medical sciences	DELHI AIRPORT	NA	NA	67	>65years	#af5aa6	2016	9	Carriage	#78ae63	CARRIAGE	NP SWAB	ERR2090297	28.5967	77.1025	neg
22335_8#59	GPS_IN_PO_D104	ERS1642829	ERR2090321	Pass Plus	43	#31957f	Dominant	35A	#006c55	3214	10-17-4-38-6-14-6	3214		No	F	#ffaaff	pre-PCV	No	No	No	No	No	No	No	Non-PCV13	#f1b360	Non-PCV13	#f1b360	INDIA	#e49aff	DELHI	DELHI	Kempegowda Institute of medical sciences	DELHI AIRPORT	NA	NA	79	>65years	#af5aa6	2016	9	Carriage	#78ae63	CARRIAGE	NP SWAB	ERR2090321	28.5967	77.1025	neg
22335_8#86	GPS_IN_PO_D44	ERS1642860	ERR2090348	Pass Plus	43	#31957f	Dominant	35A	#006c55	3214	10-17-4-38-6-14-6	3214		No	M	#27bce5	pre-PCV	No	No	No	No	No	No	No	Non-PCV13	#f1b360	Non-PCV13	#f1b360	INDIA	#e49aff	DELHI	DELHI	Kempegowda Institute of medical sciences	DELHI AIRPORT	NA	NA	66	>65years	#af5aa6	2016	9	Carriage	#78ae63	CARRIAGE	NP SWAB	ERR2090348	28.5967	77.1025	neg
28522_3#36	GPS_IN_G31	ERS2995311	ERR3227731	Pass Plus	43	#31957f	Dominant	35A	#006c55	3214	10-17-4-38-6-14-6	3214		No	M	#27bce5	Pre-PCV	No	No	No	No	No	No	No	Non-PCV13	#f1b360	Non-PCV13	#f1b360	INDIA	#e49aff	PUNJAB	LUDHIANA	Kempegowda Institute of medical sciences	Christian Medical College	NA	NA	95	>65years	#af5aa6	2015	12	Disease	#e28650	Bacteraemia	Blood	ERR3227731	30.901	75.8573	neg
22335_7#7	GPS_IN_P95	ERS1642585	ERR2090109	Pass Plus	30	#996aba	Dominant	10A	#ff3a65	3735	2-8-62-16-6-130-309	4084		No	M	#27bce5	pre-PCV	No	No	No	No	No	Yes	Yes	Non-PCV13	#f1b360	Non-PCV13	#f1b360	INDIA	#e49aff	KARNATAKA	BANGALORE	Kempegowda Institute of medical sciences	Cloudnine Hospital	18	NA	NA	<=2years	#3bd8c5	2016	7	Disease	#e28650	conjunctivitis	Other-Eye swab	ERR2090109	12.9716	77.5946	neg
28522_3#277	GPS_IN_G78	ERS2995237	ERR3227815	Pass Plus	54	#9f4762	Dominant	9V	#01d7a7	4908	2-11-10-5-6-129-17	4908		No	F	#ffaaff	Pre-PCV	Yes	Yes	Yes	Yes	No	No	Yes	PCV7	#69af4c	PCV13	#69af4c	INDIA	#e49aff	DELHI	DELHI	Kempegowda Institute of medical sciences	Lal Path lab	NA	NA	72	>65years	#af5aa6	2016	3	Disease	#e28650	Bacteraemia	Blood	ERR3227815	28.5967	77.1025	1
22335_7#160	GPS_IN_IIT_NP16	ERS1642768	ERR2090262	Pass Plus	116	#6361a1	Intermediate	23A	#ff81c6	5080	97-5-9-18-77-4-17	5080		No	M	#27bce5	pre-PCV	No	No	No	No	No	No	No	Non-PCV13	#f1b360	Non-PCV13	#f1b360	INDIA	#e49aff	WEST BENGAL	KHARAGPUR	Kempegowda Institute of medical sciences	IIT KAHARAGPUR	NA	NA	4	3-5years	#0094df	2014	9	Carriage	#78ae63	CARRIAGE	NP SWAB	ERR2090262	22.3303	87.3236	neg
22335_8#1	GPS_IN_IIT_NP17	ERS1642769	ERR2090263	Pass Plus	116	#6361a1	Intermediate	23A	#ff81c6	5080	97-5-9-18-77-4-17	5080		No	M	#27bce5	pre-PCV	No	No	No	No	No	No	No	Non-PCV13	#f1b360	Non-PCV13	#f1b360	INDIA	#e49aff	WEST BENGAL	KHARAGPUR	Kempegowda Institute of medical sciences	IIT KAHARAGPUR	NA	NA	4	3-5years	#0094df	2014	9	Carriage	#78ae63	CARRIAGE	NP SWAB	ERR2090263	22.3303	87.3236	neg
20925_3#85	GPS_IN_P85	ERS1206012	ERR1756470	Pass Plus	257	#54b1e0	Intermediate	25F	#ff7642	5407	142-10-4-5-17-33-277	5407		No	F	#ffaaff	pre-PCV	No	No	No	No	No	No	No	Non-PCV13	#f1b360	Non-PCV13	#f1b360	INDIA	#e49aff		BANGALORE	Kempegowda Institute of medical sciences	Bangalore Apollo Hospital	0	7	0	<=2years	#3bd8c5	2016	1	Disease	#e28650	Bacteraemia	Blood	ERR1756470	12.9716	77.5946	neg
22335_7#109	GPS_IN_IIT_NP9	ERS1642712	ERR2090211	Pass Plus	482	#597f24	Intermediate	6B	#3c9f00	5612	7-10-4-18-17-3-18	13588		No	M	#27bce5	pre-PCV	Yes	Yes	Yes	Yes	No	No	Yes	PCV7	#69af4c	PCV13	#69af4c	INDIA	#e49aff	WEST BENGAL	KHARAGPUR	Kempegowda Institute of medical sciences	IIT KAHARAGPUR	NA	NA	20	6-24years	#233b75	2014	9	Carriage	#78ae63	CARRIAGE	NP SWAB	ERR2090211	22.3303	87.3236	neg
22335_7#113	GPS_IN_IIT_8	ERS1642718	ERR2090215	Pass Plus	482	#597f24	Intermediate	6B	#3c9f00	5612	7-10-4-18-17-3-18	13588		No	M	#27bce5	pre-PCV	Yes	Yes	Yes	Yes	No	No	Yes	PCV7	#69af4c	PCV13	#69af4c	INDIA	#e49aff	WEST BENGAL	KHARAGPUR	Kempegowda Institute of medical sciences	IIT KAHARAGPUR	NA	NA	21	6-24years	#233b75	2013	11	Carriage	#78ae63	CARRIAGE	NP SWAB	ERR2090215	22.3303	87.3236	neg
22335_7#137	GPS_IN_IIT_NP13	ERS1642744	ERR2090239	Pass Plus	482	#597f24	Intermediate	6B	#3c9f00	5612	7-10-4-18-17-3-18	13588		No	M	#27bce5	pre-PCV	Yes	Yes	Yes	Yes	No	No	Yes	PCV7	#69af4c	PCV13	#69af4c	INDIA	#e49aff	WEST BENGAL	KHARAGPUR	Kempegowda Institute of medical sciences	IIT KAHARAGPUR	NA	NA	5	3-5years	#0094df	2014	8	Carriage	#78ae63	CARRIAGE	NP SWAB	ERR2090239	22.3303	87.3236	neg
22335_7#157	GPS_IN_IIT_1	ERS1642765	ERR2090259	Pass Plus	482	#597f24	Intermediate	6B	#3c9f00	5612	7-10-4-18-17-3-18	13588		No	F	#ffaaff	pre-PCV	Yes	Yes	Yes	Yes	No	No	Yes	PCV7	#69af4c	PCV13	#69af4c	INDIA	#e49aff	WEST BENGAL	KHARAGPUR	Kempegowda Institute of medical sciences	IIT KAHARAGPUR	NA	NA	3	3-5years	#0094df	2014	2	Carriage	#78ae63	CARRIAGE	NP SWAB	ERR2090259	22.3303	87.3236	neg
22335_8#41	GPS_IN_IIT_NPN26	ERS1642811	ERR2090303	Pass Plus	482	#597f24	Intermediate	6B	#3c9f00	5612	7-10-4-18-17-3-18	13588		No	F	#ffaaff	pre-PCV	Yes	Yes	Yes	Yes	No	No	Yes	PCV7	#69af4c	PCV13	#69af4c	INDIA	#e49aff	WEST BENGAL	KHARAGPUR	Kempegowda Institute of medical sciences	IIT KAHARAGPUR	NA	NA	4	3-5years	#0094df	2014	7	Carriage	#78ae63	CARRIAGE	NP SWAB	ERR2090303	22.3303	87.3236	neg
22335_8#83	GPS_IN_IIT_NP28	ERS1642857	ERR2090345	Pass Plus	482	#597f24	Intermediate	6B	#3c9f00	5612	7-10-4-18-17-3-18	13588		No	F	#ffaaff	pre-PCV	Yes	Yes	Yes	Yes	No	No	Yes	PCV7	#69af4c	PCV13	#69af4c	INDIA	#e49aff	WEST BENGAL	KHARAGPUR	Kempegowda Institute of medical sciences	IIT KAHARAGPUR	NA	NA	4	3-5years	#0094df	2014	7	Carriage	#78ae63	CARRIAGE	NP SWAB	ERR2090345	22.3303	87.3236	neg
22335_8#84	GPS_IN_IIT_NPN20	ERS1642858	ERR2090346	Pass Plus	482	#597f24	Intermediate	6B	#3c9f00	5612	7-10-4-18-17-3-18	13588		No	F	#ffaaff	pre-PCV	Yes	Yes	Yes	Yes	No	No	Yes	PCV7	#69af4c	PCV13	#69af4c	INDIA	#e49aff	WEST BENGAL	KHARAGPUR	Kempegowda Institute of medical sciences	IIT KAHARAGPUR	NA	NA	7	6-24years	#0067b7	2014	7	Carriage	#78ae63	CARRIAGE	NP SWAB	ERR2090346	22.3303	87.3236	neg
22335_7#145	GPS_IN_G97	ERS1642753	ERR2090247	Pass Plus	91	#799537	Intermediate	40	#7a452a	8958	72-5-387-5-7-3-9	10367		No	M	#27bce5	pre-PCV	No	No	No	No	No	No	No	Non-PCV13	#f1b360	Non-PCV13	#f1b360	INDIA	#e49aff	KARNATAKA	BANGALORE	Kempegowda Institute of medical sciences	Columbia Asia Hospital	NA	NA	61	45-65years	#ffac94	2016	10	Disease	#e28650	Bacteraemia	Blood	ERR2090247	12.9716	77.5946	neg
22335_8#98	GPS_IN_PO_B306	ERS1642881	ERR2090360	Pass Plus	91	#799537	Intermediate	40	#7a452a	8958	72-5-387-5-7-3-9	10367		No	F	#ffaaff	pre-PCV	No	No	No	No	No	No	No	Non-PCV13	#f1b360	Non-PCV13	#f1b360	INDIA	#e49aff	KARNATAKA	BANGALORE	Kempegowda Institute of medical sciences	BANGALORE AIRPORT	NA	NA	57	45-65years	#ffac94	2016	10	Carriage	#78ae63	CARRIAGE	NP SWAB	ERR2090360	12.9716	77.5946	neg
20925_3#36	GPS_IN_P54	ERS1206282	ERR1756421	Pass Plus	61	#64dd58	Dominant	18A	#79db80	9842	1-16-54-10-67-1-14	10689		No	F	#ffaaff	pre-PCV	No	No	No	No	No	No	No	Non-PCV13	#f1b360	Non-PCV13	#f1b360	INDIA	#e49aff		DELHI	Kempegowda Institute of medical sciences	Delhi Lal Path lab	0	0	1	<=2years	#3bd8c5	2015	2	Disease	#e28650	Bacteraemia	Blood	ERR1756421	28.5967	77.1025	neg
22335_7#130	GPS_IN_IIT_NP12	ERS1642736	ERR2090232	Pass Plus	559	#a76bab	Local lineage	6A	#bd009a	12471	118-8-4-5-6-20-17	Singletons		No	M	#27bce5	pre-PCV	No	Yes-assume	Yes	Yes	No	No	Yes	PCV13	#f2737c	PCV13	#69af4c	INDIA	#e49aff	WEST BENGAL	KHARAGPUR	Kempegowda Institute of medical sciences	IIT KAHARAGPUR	NA	NA	2	<=2years	#3bd8c5	2014	7	Carriage	#78ae63	CARRIAGE	NP SWAB	ERR2090232	22.3303	87.3236	1
20925_3#3	GPS_IN_P37	ERS1205971	ERR1756388	Pass Plus	54	#9f4762	Dominant	9V	#01d7a7	12480	2-11-10-171-6-129-17	4908		No	M	#27bce5	pre-PCV	Yes	Yes	Yes	Yes	No	No	Yes	PCV7	#69af4c	PCV13	#69af4c	INDIA	#e49aff		BANGALORE	Kempegowda Institute of medical sciences	Bangalore Yashomathi Hospital	0	1	2	3-5years	#0094df	2014	8	Disease	#e28650	Meningitis	CSF	ERR1756388	12.9716	77.5946	1
22335_8#40	GPS_IN_IIT_NPN12	ERS1642810	ERR2090302	Pass Plus	25	#8d439a	Dominant	15B	#b98aff	14439	1-32-97-5-6-88-~18	4209		Yes	F	#ffaaff	pre-PCV	No	No	No	No	No	Yes	Yes	Non-PCV13	#f1b360	Non-PCV13	#f1b360	INDIA	#e49aff	WEST BENGAL	KHARAGPUR	Kempegowda Institute of medical sciences	IIT KAHARAGPUR	NA	NA	12	6-24years	#0067b7	2013	11	Carriage	#78ae63	CARRIAGE	NP SWAB	ERR2090302	22.3303	87.3236	neg
22335_8#57	GPS_IN_IIT_NPN28	ERS1642827	ERR2090319	Pass Plus	662	#7f61b4	Rare	13	#ff9a17	14459	12-8-62-5-6-88-~14	7643		Yes	F	#ffaaff	pre-PCV	No	No	No	No	No	No	No	Non-PCV13	#f1b360	Non-PCV13	#f1b360	INDIA	#e49aff	WEST BENGAL	KHARAGPUR	Kempegowda Institute of medical sciences	IIT KAHARAGPUR	NA	NA	11	6-24years	#0067b7	2014	7	Carriage	#78ae63	CARRIAGE	NP SWAB	ERR2090319	22.3303	87.3236	neg
22335_8#68	GPS_IN_PO_H203	ERS1642839	ERR2090330	Pass Plus	230	#536c31	Intermediate	13	#ff9a17	14463	5-11-70-16-6-19-18	2754		Yes	M	#27bce5	pre-PCV	No	No	No	No	No	No	No	Non-PCV13	#f1b360	Non-PCV13	#f1b360	INDIA	#e49aff	ANDHRA PRADESH	HYDERABAD	Kempegowda Institute of medical sciences	HYDERABAD AIRPORT	NA	NA	71	>65years	#af5aa6	2016	10	Carriage	#78ae63	CARRIAGE	NP SWAB	ERR2090330	17.385	78.4867	neg
22335_8#81	GPS_IN_PO_H231	ERS1642855	ERR2090343	Pass Plus	230	#536c31	Intermediate	13	#ff9a17	14463	5-11-70-16-6-19-18	2754		Yes	F	#ffaaff	pre-PCV	No	No	No	No	No	No	No	Non-PCV13	#f1b360	Non-PCV13	#f1b360	INDIA	#e49aff	ANDHRA PRADESH	HYDERABAD	Kempegowda Institute of medical sciences	HYDERABAD AIRPORT	NA	NA	70	>65years	#af5aa6	2016	10	Carriage	#78ae63	CARRIAGE	NP SWAB	ERR2090343	17.385	78.4867	neg
22335_7#87	GPS_IN_IIT_3	ERS1642686	ERR2090189	Pass Plus	104	#b23d84	Intermediate	16F	#8f93ff	14472	12-310-54-5-77-146-5	Singletons		Yes	M	#27bce5	pre-PCV	No	No	No	No	No	No	No	Non-PCV13	#f1b360	Non-PCV13	#f1b360	INDIA	#e49aff	WEST BENGAL	KHARAGPUR	Kempegowda Institute of medical sciences	IIT KAHARAGPUR	NA	NA	26	25-44years	#cb5658	2014	2	Carriage	#78ae63	CARRIAGE	NP SWAB	ERR2090189	22.3303	87.3236	neg
22335_8#28	GPS_IN_PR_H46	ERS1642798	ERR2090290	Pass Plus	230	#536c31	Intermediate	22F	#72db93	14501	2-8-70-12-6-19-18	2754		Yes	M	#27bce5	pre-PCV	No	No	No	No	Yes	Yes	Yes	Non-PCV13	#f1b360	Non-PCV13	#f1b360	INDIA	#e49aff	ANDHRA PRADESH	HYDERABAD	Kempegowda Institute of medical sciences	HYDERABAD AIRPORT	NA	NA	35	25-44years	#cb5658	2016	8	Carriage	#78ae63	CARRIAGE	NP SWAB	ERR2090290	17.385	78.4867	neg
22335_8#38	GPS_IN_PR_B53	ERS1642808	ERR2090300	Pass Plus	230	#536c31	Intermediate	22F	#72db93	14501	2-8-70-12-6-19-18	2754		Yes	F	#ffaaff	pre-PCV	No	No	No	No	Yes	Yes	Yes	Non-PCV13	#f1b360	Non-PCV13	#f1b360	INDIA	#e49aff	KARNATAKA	BANGALORE	Kempegowda Institute of medical sciences	BANGALORE AIRPORT	NA	NA	53	45-65years	#ffac94	2016	8	Carriage	#78ae63	CARRIAGE	NP SWAB	ERR2090300	12.9716	77.5946	neg
22335_8#4	GPS_IN_PR_D29	ERS1642772	ERR2090266	Pass Plus	230	#536c31	Intermediate	22F	#72db93	14501	2-8-70-12-6-19-18	2754		Yes	M	#27bce5	pre-PCV	No	No	No	No	Yes	Yes	Yes	Non-PCV13	#f1b360	Non-PCV13	#f1b360	INDIA	#e49aff	DELHI	DELHI	Kempegowda Institute of medical sciences	DELHI AIRPORT	NA	NA	35	25-44years	#cb5658	2016	8	Carriage	#78ae63	CARRIAGE	NP SWAB	ERR2090266	28.5967	77.1025	neg
22335_8#58	GPS_IN_PR_D117	ERS1642828	ERR2090320	Pass Plus	230	#536c31	Intermediate	22F	#72db93	14501	2-8-70-12-6-19-18	2754		Yes	F	#ffaaff	pre-PCV	No	No	No	No	Yes	Yes	Yes	Non-PCV13	#f1b360	Non-PCV13	#f1b360	INDIA	#e49aff	DELHI	DELHI	Kempegowda Institute of medical sciences	DELHI AIRPORT	NA	NA	37	25-44years	#cb5658	2016	8	Carriage	#78ae63	CARRIAGE	NP SWAB	ERR2090320	28.5967	77.1025	neg
22335_8#65	GPS_IN_PR_D2	ERS1642835	ERR2090327	Pass Plus	230	#536c31	Intermediate	22F	#72db93	14501	2-8-70-12-6-19-18	2754		Yes	F	#ffaaff	pre-PCV	No	No	No	No	Yes	Yes	Yes	Non-PCV13	#f1b360	Non-PCV13	#f1b360	INDIA	#e49aff	DELHI	DELHI	Kempegowda Institute of medical sciences	DELHI AIRPORT	NA	NA	35	25-44years	#cb5658	2016	8	Carriage	#78ae63	CARRIAGE	NP SWAB	ERR2090327	28.5967	77.1025	neg
28522_3#229	GPS_IN_PRD_N194	ERS2995223	ERR3227792	Pass Plus	230	#536c31	Intermediate	22F	#72db93	14501	2-8-70-12-6-19-18	2754		No	M	#27bce5	Pre-PCV	No	No	No	No	Yes	Yes	Yes	Non-PCV13	#f1b360	Non-PCV13	#f1b360	INDIA	#e49aff	DELHI	DELHI	Kempegowda Institute of medical sciences	DELHI AIRPORT	NA	NA	71	>65years	#af5aa6	2016	8	Disease	#e28650	CARRIAGE	NP SWAB	ERR3227792	28.5967	77.1025	neg
22335_8#48	GPS_IN_IIT_NPN13	ERS1642818	ERR2090310	Pass Plus	104	#b23d84	Intermediate	16F	#8f93ff	14562	68-310-62-10-7-146-5	Singletons		Yes	F	#ffaaff	pre-PCV	No	No	No	No	No	No	No	Non-PCV13	#f1b360	Non-PCV13	#f1b360	INDIA	#e49aff	WEST BENGAL	KHARAGPUR	Kempegowda Institute of medical sciences	IIT KAHARAGPUR	NA	NA	3	3-5years	#0094df	2014	7	Carriage	#78ae63	CARRIAGE	NP SWAB	ERR2090310	22.3303	87.3236	neg
22335_8#124	GPS_IN_PO_B099	ERS1642906	ERR2090386	Pass Plus	652	#ee4d69	Local lineage	11A	#3647b2	14579	5-5-4-1-6-1-1	844		Yes	F	#ffaaff	pre-PCV	No	No	No	No	No	Yes	Yes	Non-PCV13	#f1b360	Non-PCV13	#f1b360	INDIA	#e49aff	KARNATAKA	BANGALORE	Kempegowda Institute of medical sciences	BANGALORE AIRPORT	NA	NA	34	25-44years	#cb5658	2016	10	Carriage	#78ae63	CARRIAGE	NP SWAB	ERR2090386	12.9716	77.5946	neg
22335_8#125	GPS_IN_PO_B286	ERS1642907	ERR2090387	Pass Plus	652	#ee4d69	Local lineage	11A	#3647b2	14579	5-5-4-1-6-1-1	844		Yes	F	#ffaaff	pre-PCV	No	No	No	No	No	Yes	Yes	Non-PCV13	#f1b360	Non-PCV13	#f1b360	INDIA	#e49aff	KARNATAKA	BANGALORE	Kempegowda Institute of medical sciences	BANGALORE AIRPORT	NA	NA	65	45-65years	#ffac94	2016	10	Carriage	#78ae63	CARRIAGE	NP SWAB	ERR2090387	12.9716	77.5946	neg
22335_8#127	GPS_IN_PO_B101	ERS1642910	ERR2090389	Pass Plus	652	#ee4d69	Local lineage	11A	#3647b2	14579	5-5-4-1-6-1-1	844		Yes	F	#ffaaff	pre-PCV	No	No	No	No	No	Yes	Yes	Non-PCV13	#f1b360	Non-PCV13	#f1b360	INDIA	#e49aff	KARNATAKA	BANGALORE	Kempegowda Institute of medical sciences	BANGALORE AIRPORT	NA	NA	60	45-65years	#ffac94	2016	10	Carriage	#78ae63	CARRIAGE	NP SWAB	ERR2090389	12.9716	77.5946	neg
22335_8#93	GPS_IN_PO_B105	ERS1642871	ERR2090355	Pass Plus	652	#ee4d69	Local lineage	11A	#3647b2	14579	5-5-4-1-6-1-1	844		Yes	M	#27bce5	pre-PCV	No	No	No	No	No	Yes	Yes	Non-PCV13	#f1b360	Non-PCV13	#f1b360	INDIA	#e49aff	KARNATAKA	BANGALORE	Kempegowda Institute of medical sciences	BANGALORE AIRPORT	NA	NA	40	25-44years	#cb5658	2016	10	Carriage	#78ae63	CARRIAGE	NP SWAB	ERR2090355	12.9716	77.5946	neg
22335_8#17	GPS_IN_IIT_NPN23	ERS1642787	ERR2090279	Pass Plus	792	#9c4c6a	Local lineage	6C	#2651d6	14587	11-34-9-4-17-146-14	Singletons		Yes	M	#27bce5	pre-PCV	No	Yes-assume	Yes-assume	Yes-assume	No	No	No	Non-PCV13	#f1b360	Non-PCV13	#f1b360	INDIA	#e49aff	WEST BENGAL	KHARAGPUR	Kempegowda Institute of medical sciences	IIT KAHARAGPUR	NA	NA	7	6-24years	#0067b7	2014	7	Carriage	#78ae63	CARRIAGE	NP SWAB	ERR2090279	22.3303	87.3236	1
28522_3#217	GPS_IN_POH_N204	ERS2995220	ERR3227786	Pass Plus	655	#56a476	Local lineage	33B	#75699c	15541	6-10-15-471-6-388-9	Singletons		Yes	F	#ffaaff	Pre-PCV	No	No	No	No	No	No	No	Non-PCV13	#f1b360	Non-PCV13	#f1b360	INDIA	#e49aff	ANDHRA PRADESH	HYDERABAD	Kempegowda Institute of medical sciences	HYDERABAD AIRPORT	NA	NA	62	45-65years	#ffac94	2016	10	Disease	#e28650	CARRIAGE	NP SWAB	ERR3227786	17.385	78.4867	neg
22335_7#45	GPS_IN_G17	ERS1642624	ERR2090147	Pass Plus	26	#b4ba5c	Dominant	12F	#0283f5	989	12-5-89-8-6-112-14	989		No	M	#27bce5	pre-PCV	No	No	No	No	No	Yes	Yes	Non-PCV13	#f1b360	Non-PCV13	#f1b360	INDIA	#e49aff	KARNATAKA	BANGALORE	Kempegowda Institute of medical sciences	Bangalore Jayadeva	NA	NA	62	45-65years	#ffac94	2014	9	Disease	#e28650	Bacteraemia	Blood	ERR2090147	12.9716	77.5946	neg
20925_3#107	GPS_IN_PN29	ERS1206023	ERR1756492	Pass Plus	56	#da89ae	Dominant	18C	#02c3ab	5068	43-60-9-1-9-14-6	5068		No	M	#27bce5	pre-PCV	No	Yes	Yes	No	No	No	Yes	PCV7	#69af4c	PCV13	#69af4c	INDIA	#e49aff	Karnataka	BANGALORE	Kempegowda Institute of medical sciences		0	11	2	3-5years	#0094df	2010	9	Disease	#e28650	PNEUMONIA	Blood	ERR1756492	12.9716	77.5946	neg
20925_3#12	GPS_IN_P51	ERS1206277	ERR1756397	Pass Plus	56	#da89ae	Dominant	18C	#02c3ab	5068	43-60-9-1-9-14-6	5068		No	F	#ffaaff	pre-PCV	Yes	Yes	Yes	No	Yes	Yes	Yes	PCV7	#69af4c	PCV13	#69af4c	INDIA	#e49aff		MUMBAI	Kempegowda Institute of medical sciences	Mumbai Infexon Labouratory	0	0	2	<=2years	#3bd8c5	2014	12	Disease	#e28650	Bacteraemia	Other-Pus/Blood	ERR1756397	19.0599	72.8632	neg
22335_7#136	GPS_IN_IIT_NP1	ERS1642743	ERR2090238	Pass Plus	56	#da89ae	Dominant	18C	#02c3ab	5068	43-60-9-1-9-14-6	5068		No	F	#ffaaff	pre-PCV	Yes	Yes	Yes	No	Yes	Yes	Yes	PCV7	#69af4c	PCV13	#69af4c	INDIA	#e49aff	WEST BENGAL	KHARAGPUR	Kempegowda Institute of medical sciences	IIT KAHARAGPUR	NA	NA	2	<=2years	#3bd8c5	2014	7	Carriage	#78ae63	CARRIAGE	NP SWAB	ERR2090238	22.3303	87.3236	neg
22335_7#151	GPS_IN_IIT_NP3	ERS1642759	ERR2090253	Pass Plus	56	#da89ae	Dominant	18C	#02c3ab	5068	43-60-9-1-9-14-6	5068		No	F	#ffaaff	pre-PCV	Yes	Yes	Yes	No	Yes	Yes	Yes	PCV7	#69af4c	PCV13	#69af4c	INDIA	#e49aff	WEST BENGAL	KHARAGPUR	Kempegowda Institute of medical sciences	IIT KAHARAGPUR	NA	NA	5	3-5years	#0094df	2014	7	Carriage	#78ae63	CARRIAGE	NP SWAB	ERR2090253	22.3303	87.3236	neg
22335_7#89	GPS_IN_IIT_NP6	ERS1642688	ERR2090191	Pass Plus	56	#da89ae	Dominant	18B	#bf0032	5068	43-60-9-1-9-14-6	5068		No	M	#27bce5	pre-PCV	No	No	No	No	No	No	No	Non-PCV13	#f1b360	Non-PCV13	#f1b360	INDIA	#e49aff	WEST BENGAL	KHARAGPUR	Kempegowda Institute of medical sciences	IIT KAHARAGPUR	NA	NA	13	6-24years	#0067b7	2014	10	Carriage	#78ae63	CARRIAGE	NP SWAB	ERR2090191	22.3303	87.3236	neg
22335_8#9	GPS_IN_IIT_NP18	ERS1642777	ERR2090271	Pass Plus	56	#da89ae	Dominant	18C	#02c3ab	5068	43-60-9-1-9-14-6	5068		No	F	#ffaaff	pre-PCV	Yes	Yes	Yes	No	Yes	Yes	Yes	PCV7	#69af4c	PCV13	#69af4c	INDIA	#e49aff	WEST BENGAL	KHARAGPUR	Kempegowda Institute of medical sciences	IIT KAHARAGPUR	NA	NA	5	3-5years	#0094df	2014	9	Carriage	#78ae63	CARRIAGE	NP SWAB	ERR2090271	22.3303	87.3236	neg
22335_8#108	GPS_IN_PR_B306	ERS1642891	ERR2090370	Pass Plus	236	#838c48	Intermediate	17F	#7b348b	14568	2-11-1-1-17-130-6	7538		Yes	F	#ffaaff	pre-PCV	No	No	No	No	No	No	Yes	Non-PCV13	#f1b360	Non-PCV13	#f1b360	INDIA	#e49aff	KARNATAKA	BANGALORE	Kempegowda Institute of medical sciences	BANGALORE AIRPORT	NA	NA	65	45-65years	#ffac94	2016	8	Carriage	#78ae63	CARRIAGE	NP SWAB	ERR2090370	12.9716	77.5946	neg
20925_3#38	GPS_IN_P79	ERS1207592	ERR1756423	Pass Plus	96	#da3a60	Dominant	2	#c36bf5	74	2-13-4-1-6-6-14	74		No	M	#27bce5	pre-PCV	No	No	No	No	No	No	Yes	Non-PCV13	#f1b360	Non-PCV13	#f1b360	INDIA	#e49aff		BANGALORE	Kempegowda Institute of medical sciences	Cloud nine	0	3	0	<=2years	#3bd8c5	2015	12	Disease	#e28650	Bacteraemia	Blood	ERR1756423	12.9716	77.5946	2
22335_7#61	GPS_IN_G46	ERS1642653	ERR2090163	Pass Plus	96	#da3a60	Dominant	2	#c36bf5	74	2-13-4-1-6-6-14	74		No	M	#27bce5	pre-PCV	No	No	No	No	No	No	Yes	Non-PCV13	#f1b360	Non-PCV13	#f1b360	INDIA	#e49aff	DELHI	DELHI	Kempegowda Institute of medical sciences	Lal Path lab	NA	NA	58	45-65years	#ffac94	2015	7	Disease	#e28650	Bacteraemia	Blood	ERR2090163	28.5967	77.1025	2
20925_3#16	GPS_IN_PN07	ERS1206278	ERR1756401	Pass Plus	8	#8ea91e	Dominant	5	#0cc44f	289	16-12-9-1-41-33-33	289	COLOMBIA5	No	M	#27bce5	pre-PCV	No	Yes	Yes	Yes	Yes	Yes	Yes	PCV10 (GSK)	#2853a3	PCV13	#69af4c	INDIA	#e49aff		BANGALORE	Kempegowda Institute of medical sciences		0	0	4	3-5years	#0094df	2009	4	Disease	#e28650	PCS	Blood	ERR1756401	12.9716	77.5946	neg
20925_3#18	GPS_IN_P25	ERS1210940	ERR1756403	Pass Plus	8	#8ea91e	Dominant	5	#0cc44f	289	16-12-9-1-41-33-33	289	COLOMBIA5	No	F	#ffaaff	pre-PCV	No	Yes	Yes	Yes	Yes	Yes	Yes	PCV10 (GSK)	#2853a3	PCV13	#69af4c	INDIA	#e49aff	Karnataka	BANGALORE	Kempegowda Institute of medical sciences	Bangalore Yashomathi Hospital	0	6	4	3-5years	#0094df	2014	5	Disease	#e28650	Meningitis	CSF	ERR1756403	12.9716	77.5946	neg
20925_3#70	GPS_IN_PN02	ERS1207558	ERR1756455	Pass Plus	8	#8ea91e	Dominant	5	#0cc44f	289	16-12-9-1-41-33-33	289	COLOMBIA5	No	M	#27bce5	pre-PCV	No	Yes	Yes	Yes	Yes	Yes	Yes	PCV10 (GSK)	#2853a3	PCV13	#69af4c	INDIA	#e49aff		BANGALORE	Kempegowda Institute of medical sciences		0	3	1	<=2years	#3bd8c5	2009	8	Disease	#e28650	Bacteraemia	Blood	ERR1756455	12.9716	77.5946	neg
20925_3#78	GPS_IN_PN03	ERS1206292	ERR1756463	Pass Plus	8	#8ea91e	Dominant	5	#0cc44f	289	16-12-9-1-41-33-33	289	COLOMBIA5	No	M	#27bce5	pre-PCV	No	Yes	Yes	Yes	Yes	Yes	Yes	PCV10 (GSK)	#2853a3	PCV13	#69af4c	INDIA	#e49aff		BANGALORE	Kempegowda Institute of medical sciences		0	11	2	3-5years	#0094df	2009	5	Disease	#e28650	SEPSIS	Blood	ERR1756463	12.9716	77.5946	neg
20925_3#86	GPS_IN_PN04	ERS1206294	ERR1756471	Pass Plus	8	#8ea91e	Dominant	5	#0cc44f	289	16-12-9-1-41-33-33	289	COLOMBIA5	No	M	#27bce5	pre-PCV	No	Yes	Yes	Yes	Yes	Yes	Yes	PCV10 (GSK)	#2853a3	PCV13	#69af4c	INDIA	#e49aff		BANGALORE	Kempegowda Institute of medical sciences		0	8	0	<=2years	#3bd8c5	2009	4	Disease	#e28650	PNEUMONIA	Blood	ERR1756471	12.9716	77.5946	neg
20925_3#98	GPS_IN_PN20	ERS1206297	ERR1756483	Pass Plus	8	#8ea91e	Dominant	5	#0cc44f	289	16-12-9-1-41-33-33	289	COLOMBIA5	No	M	#27bce5	pre-PCV	No	Yes	Yes	Yes	Yes	Yes	Yes	PCV10 (GSK)	#2853a3	PCV13	#69af4c	INDIA	#e49aff		BANGALORE	Kempegowda Institute of medical sciences		0	0	4	3-5years	#0094df	2009	4	Disease	#e28650	PCS	Blood	ERR1756483	12.9716	77.5946	neg
20925_3#56	GPS_IN_P18	ERS1207556	ERR1756441	Pass Plus	2	#8da9ac	Dominant	1	#416800	303	10-5-4-1-7-19-9	217		No	M	#27bce5	pre-PCV	No	Yes	Yes	Yes	Yes	Yes	Yes	PCV10 (GSK)	#2853a3	PCV13	#69af4c	INDIA	#e49aff	Karnataka	BANGALORE	Kempegowda Institute of medical sciences	Bangalore Baptist Hospital	0	0	4	3-5years	#0094df	2014	4	Disease	#e28650	Bacteraemia	Blood	ERR1756441	12.9716	77.5946	2
28522_3#149	GPS_IN_G138	ERS2995270	ERR3227760	Pass Plus	2	#8da9ac	Dominant	1	#416800	303	10-5-4-1-7-19-9	217		No	F	#ffaaff	Phase_intro_PCV13	No	Yes	Yes	Yes	Yes	Yes	Yes	PCV10 (GSK)	#2853a3	PCV13	#69af4c	INDIA	#e49aff	KARNATAKA	BANGALORE	Kempegowda Institute of medical sciences	KIMS HOSPITAL	NA	NA	64	45-65years	#ffac94	2018	12	Disease	#e28650	MENINGITIS	CSF	ERR3227760	12.9716	77.5946	neg
19952_3#181	GPS_IN_P07	ERS1091666	ERR1583711	Pass Plus	25	#8d439a	Dominant	15C	#b98aff	4209	1-32-97-5-6-88-18	4209		No	M	#27bce5	Pre-PCV	No	No	No	No	No	No	No	Non-PCV13	#f1b360	Non-PCV13	#f1b360	INDIA	#e49aff	Karnataka	BANGALORE	Kempegowda Institute of medical sciences	Kempegowda institute of medical sciences	NA	NA	1	<=2years	#3bd8c5	2013	12	Disease	#e28650	Meningitis	CSF	ERR1583711	12.9716	77.5946	neg
20925_3#20	GPS_IN_P52	ERS1207551	ERR1756405	Pass Plus	8	#8ea91e	Dominant	5	#0cc44f	4219	16-12-9-1-7-33-33	289		No	F	#ffaaff	pre-PCV	No	Yes	Yes	Yes	Yes	Yes	Yes	PCV10 (GSK)	#2853a3	PCV13	#69af4c	INDIA	#e49aff		BANGALORE	Kempegowda Institute of medical sciences	Bangalore Apollo Hospital	0	0	2	<=2years	#3bd8c5	2014	12	Disease	#e28650	Bacteraemia	Blood	ERR1756405	12.9716	77.5946	neg
20925_3#40	GPS_IN_P16	ERS1205990	ERR1756425	Pass Plus	8	#8ea91e	Dominant	5	#0cc44f	4219	16-12-9-1-7-33-33	289		No	F	#ffaaff	pre-PCV	No	Yes	Yes	Yes	Yes	Yes	Yes	PCV10 (GSK)	#2853a3	PCV13	#69af4c	INDIA	#e49aff	Karnataka	BANGALORE	Kempegowda Institute of medical sciences	Bangalore Yashomathi Hospital	0	3	2	3-5years	#0094df	2014	5	Disease	#e28650	Bacteraemia	Blood	ERR1756425	12.9716	77.5946	neg
20925_3#67	GPS_IN_P58	ERS1206003	ERR1756452	Pass Plus	8	#8ea91e	Dominant	5	#0cc44f	4219	16-12-9-1-7-33-33	289		No	M	#27bce5	pre-PCV	No	Yes	Yes	Yes	Yes	Yes	Yes	PCV10 (GSK)	#2853a3	PCV13	#69af4c	INDIA	#e49aff		BANGALORE	Kempegowda Institute of medical sciences	Bangalore Apollo Hospital	0	0	4	3-5years	#0094df	2015	3	Disease	#e28650	Bacteraemia	Blood	ERR1756452	12.9716	77.5946	neg
22335_7#75	GPS_IN_G61	ERS1642670	ERR2090177	Pass Plus	8	#8ea91e	Dominant	5	#0cc44f	4219	16-12-9-1-7-33-33	289		No	M	#27bce5	pre-PCV	No	Yes	Yes	Yes	Yes	Yes	Yes	PCV10 (GSK)	#2853a3	PCV13	#69af4c	INDIA	#e49aff	KERALA	CALICUT	Kempegowda Institute of medical sciences	Malabar Institute of Medical Sciences	NA	NA	30	25-44years	#cb5658	2015	8	Disease	#e28650	Bacteraemia	Blood	ERR2090177	11.2568	75.7807	neg
22335_8#13	GPS_IN_PO_D73	ERS1642781	ERR2090275	Pass Plus	8	#8ea91e	Dominant	5	#0cc44f	4219	16-12-9-1-7-33-33	289		No	M	#27bce5	pre-PCV	No	Yes	Yes	Yes	Yes	Yes	Yes	PCV10 (GSK)	#2853a3	PCV13	#69af4c	INDIA	#e49aff	DELHI	DELHI	Kempegowda Institute of medical sciences	DELHI AIRPORT	NA	NA	83	>65years	#af5aa6	2016	9	Carriage	#78ae63	CARRIAGE	NP SWAB	ERR2090275	28.5967	77.1025	neg
22335_8#5	GPS_IN_PO_D56	ERS1642773	ERR2090267	Pass Plus	8	#8ea91e	Dominant	5	#0cc44f	4219	16-12-9-1-7-33-33	289		No	F	#ffaaff	pre-PCV	No	Yes	Yes	Yes	Yes	Yes	Yes	PCV10 (GSK)	#2853a3	PCV13	#69af4c	INDIA	#e49aff	DELHI	DELHI	Kempegowda Institute of medical sciences	DELHI AIRPORT	NA	NA	51	45-65years	#ffac94	2016	9	Carriage	#78ae63	CARRIAGE	NP SWAB	ERR2090267	28.5967	77.1025	neg
28522_3#263	GPS_IN_P125	ERS2995315	ERR3227809	Pass Plus	8	#8ea91e	Dominant	5	#0cc44f	4219	16-12-9-1-7-33-33	289		No	M	#27bce5	Pre-PCV	No	Yes	Yes	Yes	Yes	Yes	Yes	PCV10 (GSK)	#2853a3	PCV13	#69af4c	INDIA	#e49aff	TAMIL NADU	PONDICHERRY	Kempegowda Institute of medical sciences	JIPMER	NA	NA	39	25-44years	#cb5658	2014	11	Disease	#e28650	Bacteraemia	Blood	ERR3227809	11.9139	79.8145	neg
22335_7#100	GPS_IN_P605	ERS1642700	ERR2090202	Pass Plus	54	#9f4762	Dominant	9V	#01d7a7	4221	2-11-10-5-6-14-6	4881		No	M	#27bce5	pre-PCV	Yes	Yes	Yes	Yes	No	No	Yes	PCV7	#69af4c	PCV13	#69af4c	INDIA	#e49aff	TAMIL NADU	PONDICHERRY	Kempegowda Institute of medical sciences	JIPMER	NA	NA	9	6-24years	#0067b7	2014	11	Carriage	#78ae63	CARRIAGE	NP SWAB	ERR2090202	11.9139	79.8145	1
20925_3#102	GPS_IN_PN24	ERS1206298	ERR1756487	Pass Plus	2	#8da9ac	Dominant	1	#416800	5002	10-5-4-1-17-19-9	217		No	M	#27bce5	pre-PCV	No	Yes	Yes	Yes	Yes	Yes	Yes	PCV10 (GSK)	#2853a3	PCV13	#69af4c	INDIA	#e49aff		BANGALORE	Kempegowda Institute of medical sciences		0	0	2	<=2years	#3bd8c5	2010	1	Disease	#e28650	LRTI	Blood	ERR1756487	12.9716	77.5946	neg
20925_3#94	GPS_IN_PN05	ERS1206296	ERR1756479	Pass Plus	2	#8da9ac	Dominant	1	#416800	5002	10-5-4-1-17-19-9	217		No	F	#ffaaff	pre-PCV	No	Yes	Yes	Yes	Yes	Yes	Yes	PCV10 (GSK)	#2853a3	PCV13	#69af4c	INDIA	#e49aff		BANGALORE	Kempegowda Institute of medical sciences		0	8	0	<=2years	#3bd8c5	2010	11	Disease	#e28650	Bacteraemia	Blood	ERR1756479	12.9716	77.5946	neg
20925_3#96	GPS_IN_PN18	ERS1207596	ERR1756481	Pass Plus	2	#8da9ac	Dominant	1	#416800	5002	10-5-4-1-17-19-9	217		No	M	#27bce5	pre-PCV	No	Yes	Yes	Yes	Yes	Yes	Yes	PCV10 (GSK)	#2853a3	PCV13	#69af4c	INDIA	#e49aff		BANGALORE	Kempegowda Institute of medical sciences		0	0	2	<=2years	#3bd8c5	2010	1	Disease	#e28650	LRTI	Blood	ERR1756481	12.9716	77.5946	neg
20925_3#97	GPS_IN_PN19	ERS1206018	ERR1756482	Pass Plus	2	#8da9ac	Dominant	1	#416800	5002	10-5-4-1-17-19-9	217		No	M	#27bce5	pre-PCV	No	Yes	Yes	Yes	Yes	Yes	Yes	PCV10 (GSK)	#2853a3	PCV13	#69af4c	INDIA	#e49aff		BANGALORE	Kempegowda Institute of medical sciences		0	6	0	<=2years	#3bd8c5	2010	9	Disease	#e28650	Bacteraemia	Blood	ERR1756482	12.9716	77.5946	neg
22335_7#115	GPS_IN_IIT_NP10	ERS1642720	ERR2090217	Pass Plus	56	#da89ae	Dominant	18C	#02c3ab	5068	43-60-9-1-9-14-6	5068		No	F	#ffaaff	pre-PCV	Yes	Yes	Yes	No	Yes	Yes	Yes	PCV7	#69af4c	PCV13	#69af4c	INDIA	#e49aff	WEST BENGAL	KHARAGPUR	Kempegowda Institute of medical sciences	IIT KAHARAGPUR	NA	NA	26	25-44years	#cb5658	2014	7	Carriage	#78ae63	CARRIAGE	NP SWAB	ERR2090217	22.3303	87.3236	neg
22335_7#20	GPS_IN_G64	ERS1642599	ERR2090122	Pass Plus	2	#8da9ac	Dominant	1	#416800	5672	179-5-4-1-17-19-9	217		No	M	#27bce5	pre-PCV	No	Yes	Yes	Yes	Yes	Yes	Yes	PCV10 (GSK)	#2853a3	PCV13	#69af4c	INDIA	#e49aff	MAHARASTRA	MUMBAI	Kempegowda Institute of medical sciences	Breach Candy Hospital	NA	NA	45	45-65years	#ffac94	2016	1	Disease	#e28650	Bacteraemia	Blood	ERR2090122	19.0599	72.8632	neg
22335_7#29	GPS_IN_G14	ERS1642611	ERR2090131	Pass Plus	2	#8da9ac	Dominant	1	#416800	5672	179-5-4-1-17-19-9	217		No	M	#27bce5	pre-PCV	No	Yes	Yes	Yes	Yes	Yes	Yes	PCV10 (GSK)	#2853a3	PCV13	#69af4c	INDIA	#e49aff	KARNATAKA	BANGALORE	Kempegowda Institute of medical sciences	Baptist Hospital	NA	NA	62	45-65years	#ffac94	2014	5	Disease	#e28650	Bacteraemia	Blood	ERR2090131	12.9716	77.5946	neg
22335_7#77	GPS_IN_G85	ERS1642672	ERR2090179	Pass Plus	2	#8da9ac	Dominant	1	#416800	5672	179-5-4-1-17-19-9	217		No	M	#27bce5	pre-PCV	No	Yes	Yes	Yes	Yes	Yes	Yes	PCV10 (GSK)	#2853a3	PCV13	#69af4c	INDIA	#e49aff	DELHI	DELHI	Kempegowda Institute of medical sciences	Lal Path lab	NA	NA	65	45-65years	#ffac94	2016	3	Disease	#e28650		Pleural Fluid	ERR2090179	28.5967	77.1025	neg
28522_3#346	GPS_IN_G62	ERS2995291	ERR3227838	Pass Plus	2	#8da9ac	Dominant	1	#416800	5672	179-5-4-1-17-19-9	217		No	F	#ffaaff	Pre-PCV	No	Yes	Yes	Yes	Yes	Yes	Yes	PCV10 (GSK)	#2853a3	PCV13	#69af4c	INDIA	#e49aff	DELHI	DELHI	Kempegowda Institute of medical sciences	Lal Path lab	NA	NA	65	45-65years	#ffac94	2016	1	Disease	#e28650	Bacteraemia	Blood	ERR3227838	28.5967	77.1025	neg
22335_7#66	GPS_IN_G35	ERS1642660	ERR2090168	Pass Plus	309	#e26cc6	Intermediate	3	#7bcd36	6193	2-32-165-5-6-112-145	5292		No	F	#ffaaff	pre-PCV	No	No	Yes	No	Yes	Yes	Yes	PCV13	#f2737c	PCV13	#69af4c	INDIA	#e49aff	KARNATAKA	BANGALORE	Kempegowda Institute of medical sciences	Metropolis labs	NA	NA	83	>65years	#af5aa6	2015	2	Disease	#e28650	Bacteraemia	Blood	ERR2090168	12.9716	77.5946	neg
22335_7#126	GPS_IN_P671	ERS1642732	ERR2090228	Pass Plus	260	#c6b13d	Intermediate	34	#ff897c	8927	7-5-282-5-10-20-6	8927		No	M	#27bce5	pre-PCV	No	No	No	No	No	No	No	Non-PCV13	#f1b360	Non-PCV13	#f1b360	INDIA	#e49aff	TAMIL NADU	PONDICHERRY	Kempegowda Institute of medical sciences	JIPMER	NA	NA	4	3-5years	#0094df	2014	11	Carriage	#78ae63	CARRIAGE	NP SWAB	ERR2090228	11.9139	79.8145	1
22335_7#133	GPS_IN_P674	ERS1642740	ERR2090235	Pass Plus	260	#c6b13d	Intermediate	34	#ff897c	8927	7-5-282-5-10-20-6	8927		No	F	#ffaaff	pre-PCV	No	No	No	No	No	No	No	Non-PCV13	#f1b360	Non-PCV13	#f1b360	INDIA	#e49aff	TAMIL NADU	PONDICHERRY	Kempegowda Institute of medical sciences	JIPMER	NA	NA	4	3-5years	#0094df	2014	11	Carriage	#78ae63	CARRIAGE	NP SWAB	ERR2090235	11.9139	79.8145	1
28522_3#197	GPS_IN_G30	ERS2995209	ERR3227776	Pass Plus	86	#d1a63b	Intermediate	4	#9020aa	10839	2-5-54-5-9-1-9	Singletons		No	M	#27bce5	Pre-PCV	Yes	Yes	Yes	No	Yes	Yes	Yes	PCV7	#69af4c	PCV13	#69af4c	INDIA	#e49aff	KARNATAKA	BANGALORE	Kempegowda Institute of medical sciences	Apollo Hospital	NA	NA	84	>65years	#af5aa6	2015	1	Disease	#e28650	Bacteraemia	Blood	ERR3227776	12.9716	77.5946	neg
22335_7#12	GPS_IN_G63	ERS1642591	ERR2090114	Pass Plus	8	#8ea91e	Dominant	5	#0cc44f	10999	16-12-9-1-6-33-168	289		No	M	#27bce5	pre-PCV	No	Yes	Yes	Yes	Yes	Yes	Yes	PCV10 (GSK)	#2853a3	PCV13	#69af4c	INDIA	#e49aff	DELHI	DELHI	Kempegowda Institute of medical sciences	Lal Path lab	NA	NA	35	25-44years	#cb5658	2015	12	Disease	#e28650	Bacteraemia	Blood	ERR2090114	28.5967	77.1025	neg
22335_7#69	GPS_IN_G72	ERS1642663	ERR2090171	Pass Plus	8	#8ea91e	Dominant	5	#0cc44f	10999	16-12-9-1-6-33-168	289		No	M	#27bce5	pre-PCV	No	Yes	Yes	Yes	Yes	Yes	Yes	PCV10 (GSK)	#2853a3	PCV13	#69af4c	INDIA	#e49aff	KERALA	CALICUT	Kempegowda Institute of medical sciences	Malabar Institute of Medical Sciences	NA	NA	70	>65years	#af5aa6	2016	1	Disease	#e28650	PNEUMONIA	Other-Lung abscess	ERR2090171	11.2568	75.7807	neg
22335_7#76	GPS_IN_G73	ERS1642671	ERR2090178	Pass Plus	8	#8ea91e	Dominant	5	#0cc44f	10999	16-12-9-1-6-33-168	289		No	M	#27bce5	pre-PCV	No	Yes	Yes	Yes	Yes	Yes	Yes	PCV10 (GSK)	#2853a3	PCV13	#69af4c	INDIA	#e49aff	TAMIL NADU	CHENNAI	Kempegowda Institute of medical sciences	Sundaram Medical Foundation	NA	NA	34	25-44years	#cb5658	2016	1	Disease	#e28650	Bacteraemia	Blood	ERR2090178	13.0489	80.2538	neg
20925_3#82	GPS_IN_P48	ERS1206293	ERR1756467	Pass Plus	459	#9a4876	Rare	17F	#7b348b	11524	2-5-4-1-10-20-9	10035		No	M	#27bce5	pre-PCV	No	No	No	No	No	No	Yes	Non-PCV13	#f1b360	Non-PCV13	#f1b360	INDIA	#e49aff		DELHI	Kempegowda Institute of medical sciences	Delhi Lal Path lab	0	0	1	<=2years	#3bd8c5	2014	12	Disease	#e28650	Meningitis	CSF	ERR1756467	28.5967	77.1025	neg
20925_3#90	GPS_IN_P49	ERS1206295	ERR1756475	Pass Plus	459	#9a4876	Rare	17F	#7b348b	11524	2-5-4-1-10-20-9	10035		No	M	#27bce5	pre-PCV	No	No	No	No	No	No	Yes	Non-PCV13	#f1b360	Non-PCV13	#f1b360	INDIA	#e49aff		DELHI	Kempegowda Institute of medical sciences	Delhi Lal Path lab	0	8	0	<=2years	#3bd8c5	2014	12	Disease	#e28650	Bacteraemia	Other-Pus/Blood	ERR1756475	28.5967	77.1025	neg
20925_3#64	GPS_IN_P19	ERS1206289	ERR1756449	Pass Plus	2	#8da9ac	Dominant	1	#416800	12470	10-5-53-1-7-19-9	217		No	M	#27bce5	pre-PCV	No	Yes	Yes	Yes	Yes	Yes	Yes	PCV10 (GSK)	#2853a3	PCV13	#69af4c	INDIA	#e49aff	Karnataka	BANGALORE	Kempegowda Institute of medical sciences	Bangalore Metropolis	0	6	1	<=2years	#3bd8c5	2014	4	Disease	#e28650	Bacteraemia	Blood	ERR1756449	12.9716	77.5946	neg
20925_3#72	GPS_IN_P20	ERS1210941	ERR1756457	Pass Plus	2	#8da9ac	Dominant	1	#416800	12470	10-5-53-1-7-19-9	217		No	M	#27bce5	pre-PCV	No	Yes	Yes	Yes	Yes	Yes	Yes	PCV10 (GSK)	#2853a3	PCV13	#69af4c	INDIA	#e49aff	Karnataka	BANGALORE	Kempegowda Institute of medical sciences	Bangalore Metropolis	0	0	3	3-5years	#0094df	2014	4	Disease	#e28650	Bacteraemia	Blood	ERR1756457	12.9716	77.5946	neg
22335_7#58	GPS_IN_G07	ERS1642650	ERR2090160	Pass Plus	2	#8da9ac	Dominant	1	#416800	12470	10-5-53-1-7-19-9	217		No	F	#ffaaff	pre-PCV	No	Yes	Yes	Yes	Yes	Yes	Yes	PCV10 (GSK)	#2853a3	PCV13	#69af4c	INDIA	#e49aff	KARNATAKA	BANGALORE	Kempegowda Institute of medical sciences	NIMHANS	NA	NA	54	45-65years	#ffac94	2014	4	Disease	#e28650	MENINGITIS	CSF	ERR2090160	12.9716	77.5946	neg
20925_3#53	GPS_IN_P81	ERS1205996	ERR1756438	Pass Plus	562	#988e4e	Local lineage	35A	#006c55	12486	2-5-4-4-15-26-18	Singletons		No	M	#27bce5	pre-PCV	No	No	No	No	No	No	No	Non-PCV13	#f1b360	Non-PCV13	#f1b360	INDIA	#e49aff		CALICUT	Kempegowda Institute of medical sciences	Calicut Malabar Institute of Medical Sciences Ltd	0	0	1	<=2years	#3bd8c5	2015	12	Disease	#e28650	Meningitis	CSF	ERR1756438	11.2568	75.7807	neg
20925_3#19	GPS_IN_P40	ERS1205979	ERR1756404	Pass Plus	236	#838c48	Intermediate	33F	#006933	12815	2-11-1-1-17-130-829	14568		No	F	#ffaaff	pre-PCV	No	No	No	No	Yes	Yes	Yes	Non-PCV13	#f1b360	Non-PCV13	#f1b360	INDIA	#e49aff		BANGALORE	Kempegowda Institute of medical sciences	Bangalore Nimhans	0	0	4	3-5years	#0094df	2014	9	Disease	#e28650	Meningitis	CSF	ERR1756404	12.9716	77.5946	neg
20925_3#80	GPS_IN_P21	ERS1207595	ERR1756465	Pass Plus	564	#d7a671	Local lineage	9L	#00c979	12818	15-11-572-47-103-20-14	Singletons		No	M	#27bce5	pre-PCV	No	No	No	No	No	No	No	Non-PCV13	#f1b360	Non-PCV13	#f1b360	INDIA	#e49aff	Karnataka	BANGALORE	Kempegowda Institute of medical sciences	Bangalore Nimhans	0	6	1	<=2years	#3bd8c5	2014	5	Disease	#e28650	Meningitis	CSF	ERR1756465	12.9716	77.5946	neg
28522_3#226	GPS_IN_G104	ERS2995290	ERR3227791	Pass Plus	509	#c33b62	Rare	6B	#3c9f00	13168	7-9-4-2-9-20-14	10750		No	F	#ffaaff	Pre-PCV	Yes	Yes	Yes	Yes	No	No	Yes	PCV7	#69af4c	PCV13	#69af4c	INDIA	#e49aff	KARNATAKA	BANGALORE	Kempegowda Institute of medical sciences	Apollo Hospital	NA	NA	60	45-65years	#ffac94	2016	12	Disease	#e28650	Bacteraemia	Blood	ERR3227791	12.9716	77.5946	neg
22335_7#59	GPS_IN_G19	ERS1642651	ERR2090161	Pass Plus	647	#5fd2b8	Local lineage	15A	#c5ac00	13262	15-5-15-1-15-1-1	13262		No	M	#27bce5	pre-PCV	No	No	No	No	No	No	No	Non-PCV13	#f1b360	Non-PCV13	#f1b360	INDIA	#e49aff	KARNATAKA	BANGALORE	Kempegowda Institute of medical sciences	NIMHANS	NA	NA	50	45-65years	#ffac94	2014	11	Disease	#e28650	MENINGITIS	CSF	ERR2090161	12.9716	77.5946	neg
22335_8#19	GPS_IN_PO_D75	ERS1642789	ERR2090281	Pass Plus	647	#5fd2b8	Local lineage	15A	#c5ac00	13262	15-5-15-1-15-1-1	13262		No	M	#27bce5	pre-PCV	No	No	No	No	No	No	No	Non-PCV13	#f1b360	Non-PCV13	#f1b360	INDIA	#e49aff	DELHI	DELHI	Kempegowda Institute of medical sciences	DELHI AIRPORT	NA	NA	72	>65years	#af5aa6	2016	9	Carriage	#78ae63	CARRIAGE	NP SWAB	ERR2090281	28.5967	77.1025	neg
22335_8#36	GPS_IN_PR_H56	ERS1642806	ERR2090298	Pass Plus	647	#5fd2b8	Local lineage	15A	#c5ac00	13262	15-5-15-1-15-1-1	13262		No	F	#ffaaff	pre-PCV	No	No	No	No	No	No	No	Non-PCV13	#f1b360	Non-PCV13	#f1b360	INDIA	#e49aff	ANDHRA PRADESH	HYDERABAD	Kempegowda Institute of medical sciences	HYDERABAD AIRPORT	NA	NA	40	25-44years	#cb5658	2016	8	Carriage	#78ae63	CARRIAGE	NP SWAB	ERR2090298	17.385	78.4867	neg
22335_8#72	GPS_IN_PR_D11	ERS1642843	ERR2090334	Pass Plus	647	#5fd2b8	Local lineage	15A	#c5ac00	13262	15-5-15-1-15-1-1	13262		No	M	#27bce5	pre-PCV	No	No	No	No	No	No	No	Non-PCV13	#f1b360	Non-PCV13	#f1b360	INDIA	#e49aff	DELHI	DELHI	Kempegowda Institute of medical sciences	DELHI AIRPORT	NA	NA	61	45-65years	#ffac94	2016	8	Carriage	#78ae63	CARRIAGE	NP SWAB	ERR2090334	28.5967	77.1025	neg
28522_3#257	GPS_IN_G45	ERS2995232	ERR3227806	Pass Plus	241	#a05528	Intermediate	10A	#ff3a65	13592	18-5-9-5-6-19-9	14555		No	M	#27bce5	Pre-PCV	No	No	No	No	No	Yes	Yes	Non-PCV13	#f1b360	Non-PCV13	#f1b360	INDIA	#e49aff	KERALA	CALICUT	Kempegowda Institute of medical sciences	Malabar Institute of Medical Sciences	NA	NA	65	45-65years	#ffac94	2015	4	Disease	#e28650	Bacteraemia	Blood	ERR3227806	11.2568	75.7807	neg
22335_8#62	GPS_IN_PR_B79	ERS1642832	ERR2090324	Pass Plus	283	#41a386	Rare	13	#ff9a17	14478	2-60-150-10-11-88-6	Singletons		Yes	F	#ffaaff	pre-PCV	No	No	No	No	No	No	No	Non-PCV13	#f1b360	Non-PCV13	#f1b360	INDIA	#e49aff	KARNATAKA	BANGALORE	Kempegowda Institute of medical sciences	BANGALORE AIRPORT	NA	NA	59	45-65years	#ffac94	2016	8	Carriage	#78ae63	CARRIAGE	NP SWAB	ERR2090324	12.9716	77.5946	neg
22335_7#99	GPS_IN_G114	ERS1642699	ERR2090201	Pass Plus	10	#dbb532	Dominant	3	#7bcd36	14482	2-9-165-47-6-22-145	Singletons		Yes		transparent	pre-PCV	No	No	Yes	No	Yes	Yes	Yes	PCV13	#f2737c	PCV13	#69af4c	INDIA	#e49aff	MAHARASTRA	MUMBAI	Kempegowda Institute of medical sciences	Breach Candy Hospital	NA	NA	21	6-24years	#233b75	2017	3	Disease	#e28650		Other-Sputum	ERR2090201	19.0599	72.8632	neg
22335_7#156	GPS_IN_P708	ERS1642764	ERR2090258	Pass Plus	647	#5fd2b8	Local lineage	13	#ff9a17	14484	1-5-15-1-15-1-1	13262		Yes	F	#ffaaff	pre-PCV	No	No	No	No	No	No	No	Non-PCV13	#f1b360	Non-PCV13	#f1b360	INDIA	#e49aff	TAMIL NADU	PONDICHERRY	Kempegowda Institute of medical sciences	JIPMER	NA	NA	3	3-5years	#0094df	2014	11	Carriage	#78ae63	CARRIAGE	NP SWAB	ERR2090258	11.9139	79.8145	neg
22335_7#70	GPS_IN_G84	ERS1642664	ERR2090172	Pass Plus	2	#8da9ac	Dominant	1	#416800	14507	10-5-4-1-6-19-9	217		Yes	F	#ffaaff	pre-PCV	No	Yes	Yes	Yes	Yes	Yes	Yes	PCV10 (GSK)	#2853a3	PCV13	#69af4c	INDIA	#e49aff	KARNATAKA	BANGALORE	Kempegowda Institute of medical sciences	Columbia Asia Hospital	NA	NA	65	45-65years	#ffac94	2016	3	Disease	#e28650	Bacteraemia	Blood	ERR2090172	12.9716	77.5946	neg
22335_7#4	GPS_IN_G24	ERS1642580	ERR2090106	Pass Plus	11	#5d4dae	Dominant	3	#7bcd36	14517	15-10-2-16-103-1-1	Singletons		Yes	F	#ffaaff	pre-PCV	No	No	Yes	No	Yes	Yes	Yes	PCV13	#f2737c	PCV13	#69af4c	INDIA	#e49aff	KARNATAKA	BANGALORE	Kempegowda Institute of medical sciences	Baptist Hospital	NA	NA	64	45-65years	#ffac94	2014	12	Disease	#e28650	Bacteraemia	Blood	ERR2090106	12.9716	77.5946	neg
22335_7#104	GPS_IN_IIT_NP8	ERS1642704	ERR2090206	Pass Plus	307	#5b66d6	Intermediate	19A	#43bbff	14544	16-289-9-5-15-20-168	Singletons		Yes	F	#ffaaff	pre-PCV	No	No	Yes	Yes	Yes	Yes	Yes	PCV13	#f2737c	PCV13	#69af4c	INDIA	#e49aff	WEST BENGAL	KHARAGPUR	Kempegowda Institute of medical sciences	IIT KAHARAGPUR	NA	NA	8	6-24years	#0067b7	2014	7	Carriage	#78ae63	CARRIAGE	NP SWAB	ERR2090206	22.3303	87.3236	1
22335_7#6	GPS_IN_G49	ERS1642582	ERR2090108	Pass Plus	236	#838c48	Intermediate	19A	#43bbff	14569	2-11-97-1-17-19-6	Singletons		Yes	F	#ffaaff	pre-PCV	No	No	Yes	Yes	Yes	Yes	Yes	PCV13	#f2737c	PCV13	#69af4c	INDIA	#e49aff	TAMIL NADU	CHENNAI	Kempegowda Institute of medical sciences	Apollo Hospital	NA	NA	39	25-44years	#cb5658	2015	1	Disease	#e28650	Bacteraemia	Blood	ERR2090108	13.0489	80.2538	neg
22335_8#79	GPS_IN_PO_D143	ERS1642853	ERR2090341	Pass Plus	459	#9a4876	Rare	17F	#7b348b	14580	2-5-371-1-10-436-9	Singletons		Yes	M	#27bce5	pre-PCV	No	No	No	No	No	No	Yes	Non-PCV13	#f1b360	Non-PCV13	#f1b360	INDIA	#e49aff	DELHI	DELHI	Kempegowda Institute of medical sciences	DELHI AIRPORT	NA	NA	43	25-44years	#cb5658	2016	9	Carriage	#78ae63	CARRIAGE	NP SWAB	ERR2090341	28.5967	77.1025	neg
28522_3#178	GPS_IN_A2258	ERS2995277	ERR3227767	Pass Plus	647	#5fd2b8	Local lineage	15A	#c5ac00	15542	15-5-6-1-15-1-1	13262		Yes	M	#27bce5	Phase_intro_PCV13	No	No	No	No	No	No	No	Non-PCV13	#f1b360	Non-PCV13	#f1b360	INDIA	#e49aff	PONDICHERRY	PONDICHERRY	Kempegowda Institute of medical sciences	JIPMER	NA	NA	68	>65years	#af5aa6	2018	10	Disease	#e28650		Blood	ERR3227767	11.9139	79.8145	neg
20925_3#87	GPS_IN_PN16	ERS1206013	ERR1756472	Pass Plus	84	#b5b53a	Dominant	19F	#a5b4ff	13865	2-5-9-10-17-1-255	4194		Yes	M	#27bce5	pre-PCV	Yes	Yes	Yes	Yes	Yes	Yes	Yes	PCV7	#69af4c	PCV13	#69af4c	INDIA	#e49aff		BANGALORE	Kempegowda Institute of medical sciences		0	11	2	3-5years	#0094df	2009	5	Disease	#e28650	SEPSIS	Blood	ERR1756472	12.9716	77.5946	1 and 2
28522_3#205	GPS_IN_G13	ERS2995212	ERR3227780	Pass Plus	86	#d1a63b	Intermediate	4	#9020aa	15543	15-5-713-5-17-1-9	9438		Yes	F	#ffaaff	Pre-PCV	Yes	Yes	Yes	No	Yes	Yes	Yes	PCV7	#69af4c	PCV13	#69af4c	INDIA	#e49aff	KARNATAKA	BANGALORE	Kempegowda Institute of medical sciences	Apollo Hospital	NA	NA	50	45-65years	#ffac94	2014	5	Disease	#e28650	Bacteraemia	Blood	ERR3227780	12.9716	77.5946	neg
28522_3#202	GPS_IN_P766	ERS2995283	ERR3227779	Pass Plus	899	#ff92f0	Local lineage	6A	#bd009a	15544	5-8-19-5-17-3-288	Singletons		Yes	F	#ffaaff	Phase_intro_PCV13	No	Yes-assume	Yes	Yes	No	No	Yes	PCV13	#f2737c	PCV13	#69af4c	INDIA	#e49aff	PONDICHERRY	PONDICHERRY	Kempegowda Institute of medical sciences	JIPMER	NA	NA	7	6-24years	#0067b7	2018	10	Disease	#e28650		Blood	ERR3227779	11.9139	79.8145	neg
28522_3#206	GPS_IN_G776	ERS2995284	ERR3227781	Pass Plus	899	#ff92f0	Local lineage	6A	#bd009a	15544	5-8-19-5-17-3-288	Singletons		Yes	M	#27bce5	Phase_intro_PCV13	No	Yes-assume	Yes	Yes	No	No	Yes	PCV13	#f2737c	PCV13	#69af4c	INDIA	#e49aff	PONDICHERRY	PONDICHERRY	Kempegowda Institute of medical sciences	JIPMER	NA	NA	2	<=2years	#3bd8c5	2018	10	Disease	#e28650		Blood	ERR3227781	11.9139	79.8145	neg
20925_3#69	GPS_IN_P83	ERS1206004	ERR1756454	Pass Plus	2	#8da9ac	Dominant	1	#416800	217	10-18-4-1-7-19-9	217	SWEDEN1	No	M	#27bce5	pre-PCV	No	Yes	Yes	Yes	Yes	Yes	Yes	PCV10 (GSK)	#2853a3	PCV13	#69af4c	INDIA	#e49aff		DELHI	Kempegowda Institute of medical sciences	Delhi Lal Path lab	0	0	5	3-5years	#0094df	2016	1	Disease	#e28650	Meningitis	CSF	ERR1756454	28.5967	77.1025	neg
28522_3#258	GPS_IN_P6	ERS2995306	ERR3227807	Pass Plus	101	#6c94d6	Intermediate	19F	#a5b4ff	2854	7-8-8-6-17-6-14	singletons		No	F	#ffaaff	Pre-PCV	Yes	Yes	Yes	Yes	Yes	Yes	Yes	PCV7	#69af4c	PCV13	#69af4c	INDIA	#e49aff	Karnataka	BANGALORE	Kempegowda Institute of medical sciences	Nimhans	NA	NA	4	3-5years	#0094df	2014	2	Disease	#e28650	Meningitis	CSF	ERR3227807	12.9716	77.5946	1
28522_3#262	GPS_IN_P8	ERS2995233	ERR3227808	Pass Plus	101	#6c94d6	Intermediate	19F	#a5b4ff	2854	7-8-8-6-17-6-14	singletons		No	M	#27bce5	Pre-PCV	Yes	Yes	Yes	Yes	Yes	Yes	Yes	PCV7	#69af4c	PCV13	#69af4c	INDIA	#e49aff	Karnataka	BANGALORE	Kempegowda Institute of medical sciences	Yashomati Hospital	NA	NA	2	<=2years	#3bd8c5	2013	12	Disease	#e28650	Bacteraemia	Blood	ERR3227808	12.9716	77.5946	1
22335_7#150	GPS_IN_IIT_13	ERS1642758	ERR2090252	Pass Plus	170	#a73e51	Intermediate	23F	#ffa2e0	2856	43-5-1-10-7-79-255	11044		No	M	#27bce5	pre-PCV	Yes	Yes	Yes	Yes	Yes	Yes	Yes	PCV7	#69af4c	PCV13	#69af4c	INDIA	#e49aff	WEST BENGAL	KHARAGPUR	Kempegowda Institute of medical sciences	IIT KAHARAGPUR	NA	NA	2	<=2years	#3bd8c5	2014	1	Carriage	#78ae63	CARRIAGE	NP SWAB	ERR2090252	22.3303	87.3236	neg
20925_3#8	GPS_IN_PN06	ERS1206276	ERR1756393	Pass Plus	245	#43c35f	Intermediate	45	#ffb77a	3022	109-10-4-1-9-19-9	Singletons		No	M	#27bce5	pre-PCV	No	No	No	No	No	No	No	Non-PCV13	#f1b360	Non-PCV13	#f1b360	INDIA	#e49aff		BANGALORE	Kempegowda Institute of medical sciences		0	5	0	<=2years	#3bd8c5	2009	12	Disease	#e28650	Meningitis	CSF	ERR1756393	12.9716	77.5946	neg
22335_8#69	GPS_IN_PR_B91	ERS1642840	ERR2090331	Pass Plus	30	#996aba	Dominant	10F	#217dff	3735	2-8-62-16-6-130-309	4084		No	M	#27bce5	pre-PCV	No	No	No	No	No	No	No	Non-PCV13	#f1b360	Non-PCV13	#f1b360	INDIA	#e49aff	KARNATAKA	BANGALORE	Kempegowda Institute of medical sciences	BANGALORE AIRPORT	NA	NA	63	45-65years	#ffac94	2016	8	Carriage	#78ae63	CARRIAGE	NP SWAB	ERR2090331	12.9716	77.5946	neg
20925_3#88	GPS_IN_P23	ERS1209996	ERR1756473	Pass Plus	43	#31957f	Dominant	11A	#3647b2	4661	10-17-4-16-6-1-17	2987		No	F	#ffaaff	pre-PCV	No	No	No	No	No	Yes	Yes	Non-PCV13	#f1b360	Non-PCV13	#f1b360	INDIA	#e49aff	Karnataka	BANGALORE	Kempegowda Institute of medical sciences	Bangalore Fortis Hospital	0	8	3	3-5years	#0094df	2014	5	Disease	#e28650	Bacteraemia	Blood	ERR1756473	12.9716	77.5946	neg
22335_7#114	GPS_IN_IIT_21	ERS1642719	ERR2090216	Pass Plus	43	#31957f	Dominant	11A	#3647b2	4661	10-17-4-16-6-1-17	2987		No	F	#ffaaff	pre-PCV	No	No	No	No	No	Yes	Yes	Non-PCV13	#f1b360	Non-PCV13	#f1b360	INDIA	#e49aff	WEST BENGAL	KHARAGPUR	Kempegowda Institute of medical sciences	IIT KAHARAGPUR	NA	NA	2	<=2years	#3bd8c5	2013	12	Carriage	#78ae63	CARRIAGE	NP SWAB	ERR2090216	22.3303	87.3236	neg
20925_3#39	GPS_IN_P91	ERS1205989	ERR1756424	Pass Plus	56	#da89ae	Dominant	7F	#c753d8	5067	43-5-9-1-9-14-6	5068		No	M	#27bce5	pre-PCV	No	Yes	Yes	Yes	No	No	Yes	PCV10 (GSK)	#2853a3	PCV13	#69af4c	INDIA	#e49aff		DELHI	Kempegowda Institute of medical sciences		0	0	3	3-5years	#0094df	2016	3	Disease	#e28650	Bacteraemia	Blood	ERR1756424	28.5967	77.1025	neg
22335_7#142	GPS_IN_IIT_12	ERS1642750	ERR2090244	Pass Plus	56	#da89ae	Dominant	18C	#02c3ab	5068	43-60-9-1-9-14-6	5068		No	F	#ffaaff	pre-PCV	Yes	Yes	Yes	No	Yes	Yes	Yes	PCV7	#69af4c	PCV13	#69af4c	INDIA	#e49aff	WEST BENGAL	KHARAGPUR	Kempegowda Institute of medical sciences	IIT KAHARAGPUR	NA	NA	23	6-24years	#233b75	2014	1	Carriage	#78ae63	CARRIAGE	NP SWAB	ERR2090244	22.3303	87.3236	neg
22335_8#18	GPS_IN_PR_D57	ERS1642788	ERR2090280	Pass Plus	56	#da89ae	Dominant	18C	#02c3ab	5068	43-60-9-1-9-14-6	5068		No	F	#ffaaff	pre-PCV	Yes	Yes	Yes	No	Yes	Yes	Yes	PCV7	#69af4c	PCV13	#69af4c	INDIA	#e49aff	DELHI	DELHI	Kempegowda Institute of medical sciences	DELHI AIRPORT	NA	NA	38	25-44years	#cb5658	2016	8	Carriage	#78ae63	CARRIAGE	NP SWAB	ERR2090280	28.5967	77.1025	neg
22335_8#31	GPS_IN_IIT_NP21	ERS1642801	ERR2090293	Pass Plus	56	#da89ae	Dominant	18C	#02c3ab	5068	43-60-9-1-9-14-6	5068		No	M	#27bce5	pre-PCV	Yes	Yes	Yes	No	Yes	Yes	Yes	PCV7	#69af4c	PCV13	#69af4c	INDIA	#e49aff	WEST BENGAL	KHARAGPUR	Kempegowda Institute of medical sciences	IIT KAHARAGPUR	NA	NA	7	6-24years	#0067b7	2014	10	Carriage	#78ae63	CARRIAGE	NP SWAB	ERR2090293	22.3303	87.3236	neg
28522_3#189	GPS_IN_IIT_N27	ERS2995207	ERR3227772	Pass Plus	56	#da89ae	Dominant	18C	#02c3ab	5068	43-60-9-1-9-14-6	5068		No	F	#ffaaff	Pre-PCV	Yes	Yes	Yes	No	Yes	Yes	Yes	PCV7	#69af4c	PCV13	#69af4c	INDIA	#e49aff	WEST BENGAL	KHARAGPUR	Kempegowda Institute of medical sciences	IIT	NA	NA	4	3-5years	#0094df	2014	10	Carriage	#78ae63	CARRIAGE	NP SWAB	ERR3227772	22.3303	87.3236	neg
22335_7#101	GPS_IN_P765	ERS1642701	ERR2090203	Pass Plus	790	#bb4689	Local lineage	3	#7bcd36	6199	2-32-9-47-7-21-19	458		No	F	#ffaaff	pre-PCV	No	No	Yes	No	Yes	Yes	Yes	PCV13	#f2737c	PCV13	#69af4c	INDIA	#e49aff	TAMIL NADU	PONDICHERRY	Kempegowda Institute of medical sciences	JIPMER	NA	NA	6	6-24years	#0067b7	2014	11	Carriage	#78ae63	CARRIAGE	NP SWAB	ERR2090203	11.9139	79.8145	neg
20925_3#29	GPS_IN_P65	ERS1205984	ERR1756414	Pass Plus	236	#838c48	Intermediate	33F	#006933	7573	6-11-1-1-17-4-6	Singletons		No	F	#ffaaff	pre-PCV	No	No	No	No	Yes	Yes	Yes	Non-PCV13	#f1b360	Non-PCV13	#f1b360	INDIA	#e49aff		DELHI	Kempegowda Institute of medical sciences	Delhi Lal Path lab	0	0	1	<=2years	#3bd8c5	2015	3	Disease	#e28650	Bacteraemia	Blood	ERR1756414	28.5967	77.1025	neg
28522_3#249	GPS_IN_G43	ERS2995230	ERR3227802	Pass Plus	236	#838c48	Intermediate	33F	#006933	7573	6-11-1-1-17-4-6	Singletons		No	M	#27bce5	Pre-PCV	No	No	No	No	Yes	Yes	Yes	Non-PCV13	#f1b360	Non-PCV13	#f1b360	INDIA	#e49aff	DELHI	DELHI	Kempegowda Institute of medical sciences	Lal Path lab	NA	NA	38	25-44years	#cb5658	2015	4	Disease	#e28650	Bacteraemia	Blood	ERR3227802	28.5967	77.1025	neg
22335_7#84	GPS_IN_G112	ERS1642683	ERR2090186	Pass Plus	49	#958031	Dominant	17F	#7b348b	8504	2-1-1-4-27-31-5	10564		No	F	#ffaaff	pre-PCV	No	No	No	No	No	No	Yes	Non-PCV13	#f1b360	Non-PCV13	#f1b360	INDIA	#e49aff	KERALA	Trivandrum	Kempegowda Institute of medical sciences	Kims Hospital Trivandrum	NA	NA	82	>65years	#af5aa6	2017	3	Disease	#e28650	Bacteraemia	Blood	ERR2090186	8.48869	76.9467	neg
20925_3#74	GPS_IN_P47	ERS1206291	ERR1756459	Pass Plus	43	#31957f	Dominant	20	#ff8029	12406	2-17-4-16-6-1-17	2987		No	M	#27bce5	pre-PCV	No	No	No	No	No	No	Yes	Non-PCV13	#f1b360	Non-PCV13	#f1b360	INDIA	#e49aff		BANGALORE	Kempegowda Institute of medical sciences	Bangalore Baptist Hospital	0	3	0	<=2years	#3bd8c5	2014	12	Disease	#e28650	Bacteraemia	Blood	ERR1756459	12.9716	77.5946	neg
20925_3#2	GPS_IN_P22	ERS1209993	ERR1756387	Pass Plus	559	#a76bab	Local lineage	6A	#bd009a	12471	118-8-4-5-6-20-17	Singletons		No	F	#ffaaff	pre-PCV	No	Yes-assume	Yes	Yes	No	No	Yes	PCV13	#f2737c	PCV13	#69af4c	INDIA	#e49aff	Karnataka	BANGALORE	Kempegowda Institute of medical sciences	Bangalore Fortis Hospital	0	9	0	<=2years	#3bd8c5	2014	5	Disease	#e28650	Bacteraemia	Blood	ERR1756387	12.9716	77.5946	1
22335_7#103	GPS_IN_IIT_19	ERS1642703	ERR2090205	Pass Plus	559	#a76bab	Local lineage	6A	#bd009a	12471	118-8-4-5-6-20-17	Singletons		No	F	#ffaaff	pre-PCV	No	Yes-assume	Yes	Yes	No	No	Yes	PCV13	#f2737c	PCV13	#69af4c	INDIA	#e49aff	WEST BENGAL	KHARAGPUR	Kempegowda Institute of medical sciences	IIT KAHARAGPUR	NA	NA	2	<=2years	#3bd8c5	2013	12	Carriage	#78ae63	CARRIAGE	NP SWAB	ERR2090205	22.3303	87.3236	1
22335_7#108	GPS_IN_IIT_20	ERS1642711	ERR2090210	Pass Plus	559	#a76bab	Local lineage	6A	#bd009a	12471	118-8-4-5-6-20-17	Singletons		No	F	#ffaaff	pre-PCV	No	Yes-assume	Yes	Yes	No	No	Yes	PCV13	#f2737c	PCV13	#69af4c	INDIA	#e49aff	WEST BENGAL	KHARAGPUR	Kempegowda Institute of medical sciences	IIT KAHARAGPUR	NA	NA	3	3-5years	#0094df	2013	12	Carriage	#78ae63	CARRIAGE	NP SWAB	ERR2090210	22.3303	87.3236	1
22335_7#96	GPS_IN_IIT_NP7	ERS1642696	ERR2090198	Pass Plus	559	#a76bab	Local lineage	6A	#bd009a	12471	118-8-4-5-6-20-17	Singletons		No	F	#ffaaff	pre-PCV	No	Yes-assume	Yes	Yes	No	No	Yes	PCV13	#f2737c	PCV13	#69af4c	INDIA	#e49aff	WEST BENGAL	KHARAGPUR	Kempegowda Institute of medical sciences	IIT KAHARAGPUR	NA	NA	4	3-5years	#0094df	2014	7	Carriage	#78ae63	CARRIAGE	NP SWAB	ERR2090198	22.3303	87.3236	1
22335_7#34	GPS_IN_G42	ERS1642621	ERR2090136	Pass Plus	104	#b23d84	Intermediate	16F	#8f93ff	14422	68-310-~62-10-77-1-5	11916		Yes	M	#27bce5	pre-PCV	No	No	No	No	No	No	No	Non-PCV13	#f1b360	Non-PCV13	#f1b360	INDIA	#e49aff	TAMIL NADU	CHENNAI	Kempegowda Institute of medical sciences	Apollo Hospital	NA	NA	66	>65years	#af5aa6	2014	11	Disease	#e28650	Bacteraemia	Blood	ERR2090136	13.0489	80.2538	neg
22335_7#152	GPS_IN_IIT_NP15	ERS1642760	ERR2090254	Pass Plus	101	#6c94d6	Intermediate	19F	#a5b4ff	14504	7-8-8-6-17-1-14	2854		Yes	M	#27bce5	pre-PCV	Yes	Yes	Yes	Yes	Yes	Yes	Yes	PCV7	#69af4c	PCV13	#69af4c	INDIA	#e49aff	WEST BENGAL	KHARAGPUR	Kempegowda Institute of medical sciences	IIT KAHARAGPUR	NA	NA	3	3-5years	#0094df	2014	9	Carriage	#78ae63	CARRIAGE	NP SWAB	ERR2090254	22.3303	87.3236	1
22335_7#81	GPS_IN_IIT2	ERS1642678	ERR2090183	Pass Plus	101	#6c94d6	Intermediate	19F	#a5b4ff	14504	7-8-8-6-17-1-14	2854		Yes	M	#27bce5	pre-PCV	Yes	Yes	Yes	Yes	Yes	Yes	Yes	PCV7	#69af4c	PCV13	#69af4c	INDIA	#e49aff	WEST BENGAL	KHARAGPUR	Kempegowda Institute of medical sciences	IIT KAHARAGPUR	NA	NA	4	3-5years	#0094df	2013	12	Carriage	#78ae63	CARRIAGE	NP SWAB	ERR2090183	22.3303	87.3236	1
22335_8#24	GPS_IN_IIT_NPN10	ERS1642794	ERR2090286	Pass Plus	101	#6c94d6	Intermediate	19F	#a5b4ff	14504	7-8-8-6-17-1-14	2854		Yes	F	#ffaaff	pre-PCV	Yes	Yes	Yes	Yes	Yes	Yes	Yes	PCV7	#69af4c	PCV13	#69af4c	INDIA	#e49aff	WEST BENGAL	KHARAGPUR	Kempegowda Institute of medical sciences	IIT KAHARAGPUR	NA	NA	2	<=2years	#3bd8c5	2013	12	Carriage	#78ae63	CARRIAGE	NP SWAB	ERR2090286	22.3303	87.3236	1
22335_7#128	GPS_IN_IIT_10	ERS1642734	ERR2090230	Pass Plus	170	#a73e51	Intermediate	23F	#ffa2e0	14505	43-5-1-10-7-79-19	2856		Yes	F	#ffaaff	pre-PCV	Yes	Yes	Yes	Yes	Yes	Yes	Yes	PCV7	#69af4c	PCV13	#69af4c	INDIA	#e49aff	WEST BENGAL	KHARAGPUR	Kempegowda Institute of medical sciences	IIT KAHARAGPUR	NA	NA	2	<=2years	#3bd8c5	2014	1	Carriage	#78ae63	CARRIAGE	NP SWAB	ERR2090230	22.3303	87.3236	neg
22335_8#49	GPS_IN_IIT_NPN27	ERS1642819	ERR2090311	Pass Plus	170	#a73e51	Intermediate	23F	#ffa2e0	14506	43-5-54-10-7-79-255	7689		Yes	F	#ffaaff	pre-PCV	Yes	Yes	Yes	Yes	Yes	Yes	Yes	PCV7	#69af4c	PCV13	#69af4c	INDIA	#e49aff	WEST BENGAL	KHARAGPUR	Kempegowda Institute of medical sciences	IIT KAHARAGPUR	NA	NA	5	3-5years	#0094df	2014	7	Carriage	#78ae63	CARRIAGE	NP SWAB	ERR2090311	22.3303	87.3236	neg
22335_7#159	GPS_IN_IIT_NP4	ERS1642767	ERR2090261	Pass Plus	56	#da89ae	Dominant	19F	#a5b4ff	14536	43-60-4-1-9-14-6	5068		Yes	M	#27bce5	pre-PCV	Yes	Yes	Yes	Yes	Yes	Yes	Yes	PCV7	#69af4c	PCV13	#69af4c	INDIA	#e49aff	WEST BENGAL	KHARAGPUR	Kempegowda Institute of medical sciences	IIT KAHARAGPUR	NA	NA	13	6-24years	#0067b7	2014	7	Carriage	#78ae63	CARRIAGE	NP SWAB	ERR2090261	22.3303	87.3236	neg
22335_7#90	GPS_IN_G88	ERS1642689	ERR2090192	Pass Plus	2	#8da9ac	Dominant	1	#416800	217	10-18-4-1-7-19-9	217	SWEDEN1	No	F	#ffaaff	pre-PCV	No	Yes	Yes	Yes	Yes	Yes	Yes	PCV10 (GSK)	#2853a3	PCV13	#69af4c	INDIA	#e49aff	DELHI	DELHI	Kempegowda Institute of medical sciences	Lal Path lab	NA	NA	28	25-44years	#cb5658	2016	4	Disease	#e28650		Other-Pus	ERR2090192	28.5967	77.1025	neg
20925_3#75	GPS_IN_P59	ERS1206007	ERR1756460	Pass Plus	2	#8da9ac	Dominant	1	#416800	303	10-5-4-1-7-19-9	217		No	M	#27bce5	pre-PCV	No	Yes	Yes	Yes	Yes	Yes	Yes	PCV10 (GSK)	#2853a3	PCV13	#69af4c	INDIA	#e49aff		PONDICHERRY	Kempegowda Institute of medical sciences	POndichery Pandichery Institue of Medical Science	0	2	1	<=2years	#3bd8c5	2015	2	Disease	#e28650	Bacteraemia	Blood	ERR1756460	11.9139	79.8145	2
20925_3#62	GPS_IN_PN01	ERS1207557	ERR1756447	Pass Plus	67	#ff8df6	Dominant	18C	#02c3ab	1381	10-11-4-16-15-1-145	1381		No	M	#27bce5	pre-PCV	Yes	Yes	Yes	No	Yes	Yes	Yes	PCV7	#69af4c	PCV13	#69af4c	INDIA	#e49aff		BANGALORE	Kempegowda Institute of medical sciences		0	0	2	<=2years	#3bd8c5	2009	3	Disease	#e28650	PNEUMONIA	Blood	ERR1756447	12.9716	77.5946	neg
22335_7#13	GPS_IN_G75	ERS1642592	ERR2090115	Pass Plus	282	#955888	Intermediate	6C	#2651d6	1669	2-10-54-4-6-3-14	Singletons		No	F	#ffaaff	pre-PCV	No	Yes-assume	Yes-assume	Yes-assume	No	No	No	Non-PCV13	#f1b360	Non-PCV13	#f1b360	INDIA	#e49aff	DELHI	DELHI	Kempegowda Institute of medical sciences	Lal Path lab	NA	NA	45	45-65years	#ffac94	2016	2	Disease	#e28650	Bacteraemia	Blood	ERR2090115	28.5967	77.1025	neg
20925_3#92	GPS_IN_P74	ERS1207561	ERR1756477	Pass Plus	336	#b03e2d	Rare	8	#00880d	2234	2-5-9-1-125-14-31	12793		No	M	#27bce5	pre-PCV	No	No	No	No	No	Yes	Yes	Non-PCV13	#f1b360	Non-PCV13	#f1b360	INDIA	#e49aff		DELHI	Kempegowda Institute of medical sciences	Delhi Lal Path lab	0	0	5	3-5years	#0094df	2015	9	Disease	#e28650	Meningitis	CSF	ERR1756477	28.5967	77.1025	neg
28522_3#253	GPS_IN_G38	ERS2995231	ERR3227804	Pass Plus	86	#d1a63b	Intermediate	4	#9020aa	2712	15-11-54-5-103-27-9	singletons		No	F	#ffaaff	Pre-PCV	Yes	Yes	Yes	No	Yes	Yes	Yes	PCV7	#69af4c	PCV13	#69af4c	INDIA	#e49aff	KARNATAKA	BANGALORE	Kempegowda Institute of medical sciences	Metropolis labs	NA	NA	64	45-65years	#ffac94	2015	3	Disease	#e28650	Bacteraemia	Blood	ERR3227804	12.9716	77.5946	neg
28522_3#24	GPS_IN_P109	ERS2995308	ERR3227728	Pass Plus	901	#c6a3ff	Local lineage	7F	#c753d8	3462	2-69-9-16-7-14-6	9887		No	F	#ffaaff	Pre-PCV	No	Yes	Yes	Yes	No	No	Yes	PCV10 (GSK)	#2853a3	PCV13	#69af4c	INDIA	#e49aff	KERALA	Trivandrum	Kempegowda Institute of medical sciences	KIMS HOSPITAL	NA	NA	15	6-24years	#0067b7	2017	8	Disease	#e28650	Bacteraemia	Blood	ERR3227728	8.48869	76.9467	neg
20925_3#26	GPS_IN_P28	ERS1207552	ERR1756411	Pass Plus	2	#8da9ac	Dominant	1	#416800	5191	13-16-4-1-7-19-9	5191		No	M	#27bce5	pre-PCV	No	Yes	Yes	Yes	Yes	Yes	Yes	PCV10 (GSK)	#2853a3	PCV13	#69af4c	INDIA	#e49aff	Karnataka	BANGALORE	Kempegowda Institute of medical sciences	Bangalore Apollo Hospital	0	9	0	<=2years	#3bd8c5	2014	5	Disease	#e28650	Bacteraemia	Blood	ERR1756411	12.9716	77.5946	neg
28522_3#254	GPS_IN_340589	ERS2995305	ERR3227805	Pass Plus	2	#8da9ac	Dominant	1	#416800	5191	13-16-4-1-7-19-9	5191		No	F	#ffaaff	Pre-PCV	No	Yes	Yes	Yes	Yes	Yes	Yes	PCV10 (GSK)	#2853a3	PCV13	#69af4c	INDIA	#e49aff	KARNATAKA	BANGALORE	Kempegowda Institute of medical sciences	KIMS HOSPITAL	NA	NA	2	<=2years	#3bd8c5	2009	8	Disease	#e28650	PNEUMONIA	Blood	ERR3227805	12.9716	77.5946	neg
28522_3#352	GPS_IN_360921	ERS2995293	ERR3227840	Pass Plus	2	#8da9ac	Dominant	1	#416800	5191	13-16-4-1-7-19-9	5191		No	M	#27bce5	Pre-PCV	No	Yes	Yes	Yes	Yes	Yes	Yes	PCV10 (GSK)	#2853a3	PCV13	#69af4c	INDIA	#e49aff	KARNATAKA	BANGALORE	Kempegowda Institute of medical sciences	KIMS HOSPITAL	NA	NA	35	25-44years	#cb5658	2009	8	Disease	#e28650	Bacteraemia	Blood	ERR3227840	12.9716	77.5946	neg
22335_7#35	GPS_IN_G67	ERS1642637	ERR2090137	Pass Plus	184	#e1936b	Intermediate	13	#ff9a17	5392	13-5-4-10-17-28-168	5392		No	M	#27bce5	pre-PCV	No	No	No	No	No	No	No	Non-PCV13	#f1b360	Non-PCV13	#f1b360	INDIA	#e49aff	KERALA	CALICUT	Kempegowda Institute of medical sciences	Malabar Institute of Medical Sciences	NA	NA	75	>65years	#af5aa6	2015	11	Disease	#e28650	Bacteraemia	Blood	ERR2090137	11.2568	75.7807	neg
22335_7#134	GPS_IN_P887	ERS1642741	ERR2090236	Pass Plus	196	#4d9f2b	Intermediate	11A	#3647b2	6025	8-5-4-3-6-1-168	5902		No	F	#ffaaff	pre-PCV	No	No	No	No	No	Yes	Yes	Non-PCV13	#f1b360	Non-PCV13	#f1b360	INDIA	#e49aff	TAMIL NADU	PONDICHERRY	Kempegowda Institute of medical sciences	JIPMER	NA	NA	5	3-5years	#0094df	2014	11	Carriage	#78ae63	CARRIAGE	NP SWAB	ERR2090236	11.9139	79.8145	neg
20925_3#81	GPS_IN_P35	ERS1206010	ERR1756466	Pass Plus	57	#ab5445	Dominant	31	#55b5b0	6029	1-5-29-1-43-20-8	11451		No	M	#27bce5	pre-PCV	No	No	No	No	No	No	No	Non-PCV13	#f1b360	Non-PCV13	#f1b360	INDIA	#e49aff		DELHI	Kempegowda Institute of medical sciences	Delhi Maluna Azad Medical College	0	0	3	3-5years	#0094df	2014	2	Disease	#e28650	Bacteraemia	Blood	ERR1756466	28.5967	77.1025	neg
22335_7#74	GPS_IN_G48	ERS1642669	ERR2090176	Pass Plus	57	#ab5445	Dominant	31	#55b5b0	6029	1-5-29-1-43-20-8	11451		No	F	#ffaaff	pre-PCV	No	No	No	No	No	No	No	Non-PCV13	#f1b360	Non-PCV13	#f1b360	INDIA	#e49aff	TAMIL NADU	CHENNAI	Kempegowda Institute of medical sciences	Apollo Hospital	NA	NA	87	>65years	#af5aa6	2015	1	Disease	#e28650	Bacteraemia	Blood	ERR2090176	13.0489	80.2538	neg
22335_8#37	GPS_IN_PO_H81	ERS1642807	ERR2090299	Pass Plus	57	#ab5445	Dominant	31	#55b5b0	6029	1-5-29-1-43-20-8	11451		No	M	#27bce5	pre-PCV	No	No	No	No	No	No	No	Non-PCV13	#f1b360	Non-PCV13	#f1b360	INDIA	#e49aff	ANDHRA PRADESH	HYDERABAD	Kempegowda Institute of medical sciences	HYDERABAD AIRPORT	NA	NA	63	45-65years	#ffac94	2016	10	Carriage	#78ae63	CARRIAGE	NP SWAB	ERR2090299	17.385	78.4867	neg
22335_8#51	GPS_IN_PO_D94	ERS1642821	ERR2090313	Pass Plus	57	#ab5445	Dominant	31	#55b5b0	6029	1-5-29-1-43-20-8	11451		No	M	#27bce5	pre-PCV	No	No	No	No	No	No	No	Non-PCV13	#f1b360	Non-PCV13	#f1b360	INDIA	#e49aff	DELHI	DELHI	Kempegowda Institute of medical sciences	DELHI AIRPORT	NA	NA	66	>65years	#af5aa6	2016	9	Carriage	#78ae63	CARRIAGE	NP SWAB	ERR2090313	28.5967	77.1025	neg
22335_7#95	GPS_IN_IIT_18	ERS1642695	ERR2090197	Pass Plus	303	#c469e0	Rare	6A	#bd009a	7668	15-290-4-10-7-88-5	Singletons		No	F	#ffaaff	pre-PCV	No	Yes-assume	Yes	Yes	No	No	Yes	PCV13	#f2737c	PCV13	#69af4c	INDIA	#e49aff	WEST BENGAL	KHARAGPUR	Kempegowda Institute of medical sciences	IIT KAHARAGPUR	NA	NA	4	3-5years	#0094df	2013	10	Carriage	#78ae63	CARRIAGE	NP SWAB	ERR2090197	22.3303	87.3236	1
22335_8#32	GPS_IN_IIT_NPN11	ERS1642802	ERR2090294	Pass Plus	303	#c469e0	Rare	6A	#bd009a	7668	15-290-4-10-7-88-5	Singletons		No	F	#ffaaff	pre-PCV	No	Yes-assume	Yes	Yes	No	No	Yes	PCV13	#f2737c	PCV13	#69af4c	INDIA	#e49aff	WEST BENGAL	KHARAGPUR	Kempegowda Institute of medical sciences	IIT KAHARAGPUR	NA	NA	10	6-24years	#0067b7	2013	12	Carriage	#78ae63	CARRIAGE	NP SWAB	ERR2090294	22.3303	87.3236	1
28522_3#52	GPS_IN_G117	ERS2995316	ERR3227735	Pass Plus	40	#5f955c	Dominant	11A	#3647b2	9470	2-18-6-10-6-1-19	5266		No	M	#27bce5	Pre-PCV	No	No	No	No	No	Yes	Yes	Non-PCV13	#f1b360	Non-PCV13	#f1b360	INDIA	#e49aff	KARNATAKA	BANGALORE	Kempegowda Institute of medical sciences	Columbia Asia Hospital	NA	NA	40	25-44years	#cb5658	2017	11	Disease	#e28650	Bacteraemia	Blood	ERR3227735	12.9716	77.5946	neg
20925_3#43	GPS_IN_P55	ERS1206284	ERR1756428	Pass Plus	112	#e282be	Dominant	15C	#b98aff	9767	1-8-4-10-17-3-6	Singletons		No	M	#27bce5	pre-PCV	No	No	No	No	No	No	No	Non-PCV13	#f1b360	Non-PCV13	#f1b360	INDIA	#e49aff		BANGALORE	Kempegowda Institute of medical sciences	Bangalore Metropolis	0	6	1	<=2years	#3bd8c5	2015	3	Disease	#e28650	Bacteraemia	Blood	ERR1756428	12.9716	77.5946	neg
22335_7#16	GPS_IN_G12	ERS1642595	ERR2090118	Pass Plus	112	#e282be	Dominant	15B	#b98aff	9767	1-8-4-10-17-3-6	Singletons		No	M	#27bce5	pre-PCV	No	No	No	No	No	Yes	Yes	Non-PCV13	#f1b360	Non-PCV13	#f1b360	INDIA	#e49aff	KARNATAKA	BANGALORE	Kempegowda Institute of medical sciences	NIMHANS	NA	NA	62	45-65years	#ffac94	2014	5	Disease	#e28650	MENINGITIS	CSF	ERR2090118	12.9716	77.5946	neg
28522_3#233	GPS_IN_POH_N44	ERS2995224	ERR3227794	Pass Plus	61	#64dd58	Dominant	18C	#02c3ab	9842	1-16-54-10-67-1-14	10689		No	M	#27bce5	Pre-PCV	Yes	Yes	Yes	No	Yes	Yes	Yes	PCV7	#69af4c	PCV13	#69af4c	INDIA	#e49aff	ANDHRA PRADESH	HYDERABAD	Kempegowda Institute of medical sciences	HYDERABAD AIRPORT	NA	NA	49	45-65years	#ffac94	2016	10	Disease	#e28650	CARRIAGE	NP SWAB	ERR3227794	17.385	78.4867	neg
22335_7#19	GPS_IN_G51	ERS1642598	ERR2090121	Pass Plus	26	#b4ba5c	Dominant	15A	#c5ac00	10232	12-5-89-8-6-27-14	989		No	M	#27bce5	pre-PCV	No	No	No	No	No	No	No	Non-PCV13	#f1b360	Non-PCV13	#f1b360	INDIA	#e49aff	TAMIL NADU	CHENNAI	Kempegowda Institute of medical sciences	Apollo Hospital	NA	NA	60	45-65years	#ffac94	2015	12	Disease	#e28650	Bacteraemia	Blood	ERR2090121	13.0489	80.2538	neg
22335_8#63	GPS_IN_IIT_NP25	ERS1642833	ERR2090325	Pass Plus	284	#c44f4b	Intermediate	6C	#2651d6	11033	180-38-9-16-6-20-6	Singletons		No	F	#ffaaff	pre-PCV	No	Yes-assume	Yes-assume	Yes-assume	No	No	No	Non-PCV13	#f1b360	Non-PCV13	#f1b360	INDIA	#e49aff	WEST BENGAL	KHARAGPUR	Kempegowda Institute of medical sciences	IIT KAHARAGPUR	NA	NA	4	3-5years	#0094df	2014	7	Carriage	#78ae63	CARRIAGE	NP SWAB	ERR2090325	22.3303	87.3236	neg
22335_7#127	GPS_IN_P886	ERS1642733	ERR2090229	Pass Plus	639	#40d5d9	Local lineage	7C	#a6d649	11148	8-10-19-4-6-1-17	191		No	F	#ffaaff	pre-PCV	No	No	No	No	No	No	No	Non-PCV13	#f1b360	Non-PCV13	#f1b360	INDIA	#e49aff	TAMIL NADU	PONDICHERRY	Kempegowda Institute of medical sciences	JIPMER	NA	NA	5	3-5years	#0094df	2014	11	Carriage	#78ae63	CARRIAGE	NP SWAB	ERR2090229	11.9139	79.8145	neg
22335_7#149	GPS_IN_P896	ERS1642757	ERR2090251	Pass Plus	639	#40d5d9	Local lineage	7C	#a6d649	11148	8-10-19-4-6-1-17	191		No	M	#27bce5	pre-PCV	No	No	No	No	No	No	No	Non-PCV13	#f1b360	Non-PCV13	#f1b360	INDIA	#e49aff	TAMIL NADU	PONDICHERRY	Kempegowda Institute of medical sciences	JIPMER	NA	NA	5	3-5years	#0094df	2014	11	Carriage	#78ae63	CARRIAGE	NP SWAB	ERR2090251	11.9139	79.8145	neg
22335_8#10	GPS_IN_IIT_NP31	ERS1642778	ERR2090272	Pass Plus	507	#df7a5b	Rare	19F	#a5b4ff	12283	118-5-6-47-6-1-17	Singletons		No	M	#27bce5	pre-PCV	Yes	Yes	Yes	Yes	Yes	Yes	Yes	PCV7	#69af4c	PCV13	#69af4c	INDIA	#e49aff	WEST BENGAL	KHARAGPUR	Kempegowda Institute of medical sciences	IIT KAHARAGPUR	NA	NA	14	6-24years	#0067b7	2014	8	Carriage	#78ae63	CARRIAGE	NP SWAB	ERR2090272	22.3303	87.3236	neg
22335_8#71	GPS_IN_IIT_NPN16	ERS1642842	ERR2090333	Pass Plus	507	#df7a5b	Rare	19F	#a5b4ff	12283	118-5-6-47-6-1-17	Singletons		No	M	#27bce5	pre-PCV	Yes	Yes	Yes	Yes	Yes	Yes	Yes	PCV7	#69af4c	PCV13	#69af4c	INDIA	#e49aff	WEST BENGAL	KHARAGPUR	Kempegowda Institute of medical sciences	IIT KAHARAGPUR	NA	NA	14	6-24years	#0067b7	2014	8	Carriage	#78ae63	CARRIAGE	NP SWAB	ERR2090333	22.3303	87.3236	neg
20925_3#83	GPS_IN_P60	ERS1206011	ERR1756468	Pass Plus	104	#b23d84	Intermediate	16F	#8f93ff	12467	10-11-6-16-7-19-19	Singletons		No	M	#27bce5	pre-PCV	No	No	No	No	No	No	No	Non-PCV13	#f1b360	Non-PCV13	#f1b360	INDIA	#e49aff		MUMBAI	Kempegowda Institute of medical sciences	Mumbai Breach Candy	0	0	2	<=2years	#3bd8c5	2014	10	Disease	#e28650	Bacteraemia	Blood	ERR1756468	19.0599	72.8632	neg
22335_7#135	GPS_IN_IIT_11	ERS1642742	ERR2090237	Pass Plus	104	#b23d84	Intermediate	16F	#8f93ff	12467	10-11-6-16-7-19-19	Singletons		No	M	#27bce5	pre-PCV	No	No	No	No	No	No	No	Non-PCV13	#f1b360	Non-PCV13	#f1b360	INDIA	#e49aff	WEST BENGAL	KHARAGPUR	Kempegowda Institute of medical sciences	IIT KAHARAGPUR	NA	NA	2	<=2years	#3bd8c5	2014	1	Carriage	#78ae63	CARRIAGE	NP SWAB	ERR2090237	22.3303	87.3236	neg
20925_3#14	GPS_IN_P76	ERS1207550	ERR1756399	Pass Plus	557	#9d9adc	Local lineage	28F	#70d8c7	12475	13-38-9-5-10-149-5	Singletons		No	M	#27bce5	pre-PCV	No	No	No	No	No	No	No	Non-PCV13	#f1b360	Non-PCV13	#f1b360	INDIA	#e49aff		DELHI	Kempegowda Institute of medical sciences	Delhi Lal Path lab	0	0	2	<=2years	#3bd8c5	2015	10	Disease	#e28650		Other-Pus	ERR1756399	28.5967	77.1025	neg
20925_3#24	GPS_IN_PN08	ERS1206279	ERR1756409	Pass Plus	30	#996aba	Dominant	10F	#217dff	12491	2-8-4-16-11-112-309	Singletons		No	F	#ffaaff	pre-PCV	No	No	No	No	No	No	No	Non-PCV13	#f1b360	Non-PCV13	#f1b360	INDIA	#e49aff		BANGALORE	Kempegowda Institute of medical sciences		0	0	1	<=2years	#3bd8c5	2010	6	Disease	#e28650	Bacteraemia	Blood	ERR1756409	12.9716	77.5946	neg
22335_7#102	GPS_IN_IIT_6	ERS1642702	ERR2090204	Pass Plus	651	#258e62	Local lineage	19A	#43bbff	12900	1-60-6-1-27-20-19	singletons		No	F	#ffaaff	pre-PCV	No	No	Yes	Yes	Yes	Yes	Yes	PCV13	#f2737c	PCV13	#69af4c	INDIA	#e49aff	WEST BENGAL	KHARAGPUR	Kempegowda Institute of medical sciences	IIT KAHARAGPUR	NA	NA	4	3-5years	#0094df	2014	2	Carriage	#78ae63	CARRIAGE	NP SWAB	ERR2090204	22.3303	87.3236	neg
22335_7#121	GPS_IN_IIT_22	ERS1642727	ERR2090223	Pass Plus	651	#258e62	Local lineage	19A	#43bbff	12900	1-60-6-1-27-20-19	Singletons		No	M	#27bce5	pre-PCV	No	No	Yes	Yes	Yes	Yes	Yes	PCV13	#f2737c	PCV13	#69af4c	INDIA	#e49aff	WEST BENGAL	KHARAGPUR	Kempegowda Institute of medical sciences	IIT KAHARAGPUR	NA	NA	34	25-44years	#cb5658	2013	11	Carriage	#78ae63	CARRIAGE	NP SWAB	ERR2090223	22.3303	87.3236	neg
22335_7#83	GPS_IN_IIT_NP5	ERS1642680	ERR2090185	Pass Plus	651	#258e62	Local lineage	19A	#43bbff	12900	1-60-6-1-27-20-19	singletons		No	F	#ffaaff	pre-PCV	No	No	Yes	Yes	Yes	Yes	Yes	PCV13	#f2737c	PCV13	#69af4c	INDIA	#e49aff	WEST BENGAL	KHARAGPUR	Kempegowda Institute of medical sciences	IIT KAHARAGPUR	NA	NA	25	25-44years	#cb5658	2014	9	Carriage	#78ae63	CARRIAGE	NP SWAB	ERR2090185	22.3303	87.3236	neg
22335_8#39	GPS_IN_IIT_NP22	ERS1642809	ERR2090301	Pass Plus	651	#258e62	Local lineage	19A	#43bbff	12900	1-60-6-1-27-20-19	singletons		No	F	#ffaaff	pre-PCV	No	No	Yes	Yes	Yes	Yes	Yes	PCV13	#f2737c	PCV13	#69af4c	INDIA	#e49aff	WEST BENGAL	KHARAGPUR	Kempegowda Institute of medical sciences	IIT KAHARAGPUR	NA	NA	6	6-24years	#0067b7	2014	9	Carriage	#78ae63	CARRIAGE	NP SWAB	ERR2090301	22.3303	87.3236	neg
22335_7#88	GPS_IN_IIT_16	ERS1642687	ERR2090190	Pass Plus	54	#9f4762	Dominant	9V	#01d7a7	14441	2-11-~10-5-6-129-17	4908		Yes	F	#ffaaff	pre-PCV	Yes	Yes	Yes	Yes	No	No	Yes	PCV7	#69af4c	PCV13	#69af4c	INDIA	#e49aff	WEST BENGAL	KHARAGPUR	Kempegowda Institute of medical sciences	IIT KAHARAGPUR	NA	NA	25	25-44years	#cb5658	2014	2	Carriage	#78ae63	CARRIAGE	NP SWAB	ERR2090190	22.3303	87.3236	1
22335_7#143	GPS_IN_IIT_NP2	ERS1642751	ERR2090245	Pass Plus	486	#898e31	Rare	23A	#ff81c6	14451	10-5-9-5-6-~130-14	Singletons		Yes	M	#27bce5	pre-PCV	No	No	No	No	No	No	No	Non-PCV13	#f1b360	Non-PCV13	#f1b360	INDIA	#e49aff	WEST BENGAL	KHARAGPUR	Kempegowda Institute of medical sciences	IIT KAHARAGPUR	NA	NA	12	6-24years	#0067b7	2014	9	Carriage	#78ae63	CARRIAGE	NP SWAB	ERR2090245	22.3303	87.3236	neg
22335_8#43	GPS_IN_PO_D90	ERS1642813	ERR2090305	Pass Plus	57	#ab5445	Dominant	31	#55b5b0	14464	1-2-62-12-43-14-14	Singletons		Yes	M	#27bce5	pre-PCV	No	No	No	No	No	No	No	Non-PCV13	#f1b360	Non-PCV13	#f1b360	INDIA	#e49aff	DELHI	DELHI	Kempegowda Institute of medical sciences	DELHI AIRPORT	NA	NA	41	25-44years	#cb5658	2016	9	Carriage	#78ae63	CARRIAGE	NP SWAB	ERR2090305	28.5967	77.1025	neg
22335_8#6	GPS_IN_PO_D177	ERS1642774	ERR2090268	Pass Plus	57	#ab5445	Dominant	31	#55b5b0	14464	1-2-62-12-43-14-14	Singletons		Yes	F	#ffaaff	pre-PCV	No	No	No	No	No	No	No	Non-PCV13	#f1b360	Non-PCV13	#f1b360	INDIA	#e49aff	DELHI	DELHI	Kempegowda Institute of medical sciences	DELHI AIRPORT	NA	NA	50	45-65years	#ffac94	2016	9	Carriage	#78ae63	CARRIAGE	NP SWAB	ERR2090268	28.5967	77.1025	neg
22335_8#87	GPS_IN_PO_D150	ERS1642861	ERR2090349	Pass Plus	57	#ab5445	Dominant	31	#55b5b0	14464	1-2-62-12-43-14-14	Singletons		Yes	M	#27bce5	pre-PCV	No	No	No	No	No	No	No	Non-PCV13	#f1b360	Non-PCV13	#f1b360	INDIA	#e49aff	DELHI	DELHI	Kempegowda Institute of medical sciences	DELHI AIRPORT	NA	NA	36	25-44years	#cb5658	2016	9	Carriage	#78ae63	CARRIAGE	NP SWAB	ERR2090349	28.5967	77.1025	neg
22335_7#105	GPS_IN_P074	ERS1642707	ERR2090207	Pass Plus	639	#40d5d9	Local lineage	7C	#a6d649	14469	8-10-19-4-6-1-277	Singletons		Yes	F	#ffaaff	pre-PCV	No	No	No	No	No	No	No	Non-PCV13	#f1b360	Non-PCV13	#f1b360	INDIA	#e49aff	TAMIL NADU	PONDICHERRY	Kempegowda Institute of medical sciences	JIPMER	NA	NA	70	>65years	#af5aa6	2015	4	Carriage	#78ae63	CARRIAGE	NP SWAB	ERR2090207	11.9139	79.8145	neg
22335_7#3	GPS_IN_G10	ERS1642579	ERR2090105	Pass Plus	488	#2f7038	Rare	34	#ff897c	14479	5-38-9-38-6-748-5	12795		Yes	F	#ffaaff	pre-PCV	No	No	No	No	No	No	No	Non-PCV13	#f1b360	Non-PCV13	#f1b360	INDIA	#e49aff	KARNATAKA	BANGALORE	Kempegowda Institute of medical sciences	NIMHANS	NA	NA	52	45-65years	#ffac94	2013	4	Disease	#e28650	MENINGITIS	CSF	ERR2090105	12.9716	77.5946	neg
22335_8#77	GPS_IN_IIT_NPN17	ERS1642850	ERR2090339	Pass Plus	706	#659ccc	Rare	33B	#75699c	14513	43-5-9-10-17-3-9	14481		Yes	M	#27bce5	pre-PCV	No	No	No	No	No	No	No	Non-PCV13	#f1b360	Non-PCV13	#f1b360	INDIA	#e49aff	WEST BENGAL	KHARAGPUR	Kempegowda Institute of medical sciences	IIT KAHARAGPUR	NA	NA	10	6-24years	#0067b7	2014	8	Carriage	#78ae63	CARRIAGE	NP SWAB	ERR2090339	22.3303	87.3236	neg
22335_8#70	GPS_IN_IIT_NP26	ERS1642841	ERR2090332	Pass Plus	497	#dd8b31	Rare	9N	#d1006a	14529	1-5-4-1-6-130-14	4856		Yes	F	#ffaaff	pre-PCV	No	No	No	No	No	No	Yes	Non-PCV13	#f1b360	Non-PCV13	#f1b360	INDIA	#e49aff	WEST BENGAL	KHARAGPUR	Kempegowda Institute of medical sciences	IIT KAHARAGPUR	NA	NA	7	6-24years	#0067b7	2014	10	Carriage	#78ae63	CARRIAGE	NP SWAB	ERR2090332	22.3303	87.3236	neg
22335_7#112	GPS_IN_P843	ERS1642717	ERR2090214	Pass Plus	307	#5b66d6	Intermediate	19A	#43bbff	14543	16-289-4-83-15-20-17	5282		Yes	M	#27bce5	pre-PCV	No	No	Yes	Yes	Yes	Yes	Yes	PCV13	#f2737c	PCV13	#69af4c	INDIA	#e49aff	TAMIL NADU	PONDICHERRY	Kempegowda Institute of medical sciences	JIPMER	NA	NA	4	3-5years	#0094df	2014	11	Carriage	#78ae63	CARRIAGE	NP SWAB	ERR2090214	11.9139	79.8145	1
22335_7#119	GPS_IN_P846	ERS1642725	ERR2090221	Pass Plus	307	#5b66d6	Intermediate	19A	#43bbff	14543	16-289-4-83-15-20-17	5282		Yes	M	#27bce5	pre-PCV	No	No	Yes	Yes	Yes	Yes	Yes	PCV13	#f2737c	PCV13	#69af4c	INDIA	#e49aff	TAMIL NADU	PONDICHERRY	Kempegowda Institute of medical sciences	JIPMER	NA	NA	86	>65years	#af5aa6	2014	11	Disease	#e28650	Bacteraemia	Blood	ERR2090221	11.9139	79.8145	1
22335_8#25	GPS_IN_IIT_NPN24	ERS1642795	ERR2090287	Pass Plus	104	#b23d84	Intermediate	16F	#8f93ff	14548	10-11-6-1-7-234-5	6030		Yes	M	#27bce5	pre-PCV	No	No	No	No	No	No	No	Non-PCV13	#f1b360	Non-PCV13	#f1b360	INDIA	#e49aff	WEST BENGAL	KHARAGPUR	Kempegowda Institute of medical sciences	IIT KAHARAGPUR	NA	NA	4	3-5years	#0094df	2014	7	Carriage	#78ae63	CARRIAGE	NP SWAB	ERR2090287	22.3303	87.3236	neg
22335_8#109	GPS_IN_PO_B319	ERS1642893	ERR2090371	Pass Plus	259	#5370bd	Intermediate	6A	#bd009a	14553	10-5-54-1-27-20-75	Singletons		Yes	F	#ffaaff	pre-PCV	No	Yes-assume	Yes	Yes	No	No	Yes	PCV13	#f2737c	PCV13	#69af4c	INDIA	#e49aff	KARNATAKA	BANGALORE	Kempegowda Institute of medical sciences	BANGALORE AIRPORT	NA	NA	30	25-44years	#cb5658	2016	10	Carriage	#78ae63	CARRIAGE	NP SWAB	ERR2090371	12.9716	77.5946	neg
22335_8#115	GPS_IN_PO_B198	ERS1642895	ERR2090377	Pass Plus	259	#5370bd	Intermediate	6A	#bd009a	14553	10-5-54-1-27-20-75	Singletons		Yes	M	#27bce5	pre-PCV	No	Yes-assume	Yes	Yes	No	No	Yes	PCV13	#f2737c	PCV13	#69af4c	INDIA	#e49aff	KARNATAKA	BANGALORE	Kempegowda Institute of medical sciences	BANGALORE AIRPORT	NA	NA	43	25-44years	#cb5658	2016	10	Carriage	#78ae63	CARRIAGE	NP SWAB	ERR2090377	12.9716	77.5946	neg
22335_8#119	GPS_IN_PO_B223	ERS1642899	ERR2090381	Pass Plus	259	#5370bd	Intermediate	6A	#bd009a	14553	10-5-54-1-27-20-75	Singletons		Yes	F	#ffaaff	pre-PCV	No	Yes-assume	Yes	Yes	No	No	Yes	PCV13	#f2737c	PCV13	#69af4c	INDIA	#e49aff	KARNATAKA	BANGALORE	Kempegowda Institute of medical sciences	BANGALORE AIRPORT	NA	NA	56	45-65years	#ffac94	2016	10	Carriage	#78ae63	CARRIAGE	NP SWAB	ERR2090381	12.9716	77.5946	neg
22335_7#144	GPS_IN_IIT_NP14	ERS1642752	ERR2090246	Pass Plus	487	#e181d8	Rare	19B	#e5630a	14575	16-5-6-47-6-4-9	Singletons		Yes	F	#ffaaff	pre-PCV	No	No	No	No	No	No	No	Non-PCV13	#f1b360	Non-PCV13	#f1b360	INDIA	#e49aff	WEST BENGAL	KHARAGPUR	Kempegowda Institute of medical sciences	IIT KAHARAGPUR	NA	NA	8	6-24years	#0067b7	2014	9	Carriage	#78ae63	CARRIAGE	NP SWAB	ERR2090246	22.3303	87.3236	neg
22335_8#26	GPS_IN_PR_D77	ERS1642796	ERR2090288	Pass Plus	260	#c6b13d	Intermediate	34	#ff897c	14583	7-11-282-5-10-146-6	Singletons		Yes	F	#ffaaff	pre-PCV	No	No	No	No	No	No	No	Non-PCV13	#f1b360	Non-PCV13	#f1b360	INDIA	#e49aff	DELHI	DELHI	Kempegowda Institute of medical sciences	DELHI AIRPORT	NA	NA	58	45-65years	#ffac94	2016	8	Carriage	#78ae63	CARRIAGE	NP SWAB	ERR2090288	28.5967	77.1025	1
28522_3#225	GPS_IN_PRD_N119	ERS2995222	ERR3227790	Pass Plus	260	#c6b13d	Intermediate	34	#ff897c	14583	7-11-282-5-10-146-6	Singletons		No	M	#27bce5	Pre-PCV	No	No	No	No	No	No	No	Non-PCV13	#f1b360	Non-PCV13	#f1b360	INDIA	#e49aff	DELHI	DELHI	Kempegowda Institute of medical sciences	DELHI AIRPORT	NA	NA	73	>65years	#af5aa6	2016	8	Carriage	#78ae63	CARRIAGE	NP SWAB	ERR3227790	28.5967	77.1025	1
28522_3#64	GPS_IN_341395	ERS2995320	ERR3227738	Pass Plus	902	#b45900	Local lineage	25A	#N/A	15545	16-32-9-5-27-33-17	499		Yes	M	#27bce5	Pre-PCV	No	No	No	No	No	No	No	Non-PCV13	#f1b360	Non-PCV13	#f1b360	INDIA	#e49aff	KARNATAKA	BANGALORE	Kempegowda Institute of medical sciences	KIMS HOSPITAL	NA	NA	0	<=2years	#3bd8c5	2010	1	Disease	#e28650	PYOGENIC MENINGITIS	Blood	ERR3227738	12.9716	77.5946	neg
20925_3#105	GPS_IN_PN27	ERS1206022	ERR1756490	Pass Plus	253	#59cfa2	Rare	3	#7bcd36	12489	2-5-54-47-15-27-17	Singletons		No	M	#27bce5	pre-PCV	No	No	Yes	No	Yes	Yes	Yes	PCV13	#f2737c	PCV13	#69af4c	INDIA	#e49aff		BANGALORE	Kempegowda Institute of medical sciences		0	11	0	<=2years	#3bd8c5	2009	12	Disease	#e28650	PCS	Blood	ERR1756490	12.9716	77.5946	neg
28522_3#181	GPS_IN_G122	ERS2995205	ERR3227768	Pass Plus	277	#e09a36	Rare	8	#00880d	15546	10-13-34-16-659-111-31	10588		Yes	M	#27bce5	Phase_intro_PCV13	No	No	No	No	No	Yes	Yes	Non-PCV13	#f1b360	Non-PCV13	#f1b360	INDIA	#e49aff	KARNATAKA	BANGALORE	Kempegowda Institute of medical sciences	Apollo Hospital	NA	NA	55	45-65years	#ffac94	2018	1	Disease	#e28650	MENINGITIS	CSF	ERR3227768	12.9716	77.5946	neg
20925_3#41	GPS_IN_P30	ERS1207554	ERR1756426	Pass Plus	561	#e491c3	Rare	15B	#b98aff	1	1-1-1-1-1-1-1	10475		No	F	#ffaaff	pre-PCV	No	No	No	No	No	Yes	Yes	Non-PCV13	#f1b360	Non-PCV13	#f1b360	INDIA	#e49aff	Karnataka	BANGALORE	Kempegowda Institute of medical sciences	Bangalore Baptist Hospital	0	3	3	3-5years	#0094df	2014	6	Disease	#e28650	Bacteraemia	Blood	ERR1756426	12.9716	77.5946	neg
28522_3#246	GPS_IN_G23	ERS2995302	ERR3227801	Pass Plus	16	#3d9945	Dominant	24	#019752	72	2-13-2-4-9-4-1	72		No	M	#27bce5	Pre-PCV	No	No	No	No	No	No	No	Non-PCV13	#f1b360	Non-PCV13	#f1b360	INDIA	#e49aff	DELHI	DELHI	Kempegowda Institute of medical sciences	Lal Path lab	NA	NA	70	>65years	#af5aa6	2014	10	Disease	#e28650	Bacteraemia	Blood	ERR3227801	28.5967	77.1025	neg
28522_3#292	GPS_IN_G91	ERS2995243	ERR3227820	Pass Plus	16	#3d9945	Dominant	24	#019752	72	2-13-2-4-9-4-1	72		No	M	#27bce5	Pre-PCV	No	No	No	No	No	No	No	Non-PCV13	#f1b360	Non-PCV13	#f1b360	INDIA	#e49aff	TAMIL NADU	CHENNAI	Kempegowda Institute of medical sciences	Sundaram Medical Foundation	NA	NA	69	>65years	#af5aa6	2016	8	Disease	#e28650	Bacteraemia	Blood	ERR3227820	13.0489	80.2538	neg
28522_3#8	GPS_IN_G108	ERS2995297	ERR3227724	Pass Plus	16	#3d9945	Dominant	24	#019752	72	2-13-2-4-9-4-1	72		No	M	#27bce5	Pre-PCV	No	No	No	No	No	No	No	Non-PCV13	#f1b360	Non-PCV13	#f1b360	INDIA	#e49aff	KARNATAKA	BANGALORE	Kempegowda Institute of medical sciences	Columbia Asia Hospital	NA	NA	99	>65years	#af5aa6	2017	2	Disease	#e28650	Bacteraemia	Blood	ERR3227724	12.9716	77.5946	neg
20925_3#34	GPS_IN_P29	ERS1207553	ERR1756419	Pass Plus	35	#e64f49	Dominant	10A	#ff3a65	97	5-7-4-2-10-1-27	460		No	M	#27bce5	pre-PCV	No	No	No	No	No	Yes	Yes	Non-PCV13	#f1b360	Non-PCV13	#f1b360	INDIA	#e49aff	Karnataka	BANGALORE	Kempegowda Institute of medical sciences	Bangalore SRL Lab	0	0	5	3-5years	#0094df	2014	6	Disease	#e28650	Bacteraemia	Blood	ERR1756419	12.9716	77.5946	neg
22335_7#33	GPS_IN_G15	ERS1642619	ERR2090135	Pass Plus	50	#c4a1e1	Dominant	9V	#01d7a7	123	7-2-40-1-10-1-45	113		No	M	#27bce5	pre-PCV	Yes	Yes	Yes	Yes	No	No	Yes	PCV7	#69af4c	PCV13	#69af4c	INDIA	#e49aff	KARNATAKA	BANGALORE	Kempegowda Institute of medical sciences	Apollo Hospital	NA	NA	60	45-65years	#ffac94	2014	5	Disease	#e28650	Bacteraemia	Blood	ERR2090135	12.9716	77.5946	neg
22335_7#106	GPS_IN_P606	ERS1642708	ERR2090208	Pass Plus	27	#b88ae6	Dominant	4	#9020aa	205	10-5-4-5-13-10-18	205	SWEDEN4	No	M	#27bce5	pre-PCV	Yes	Yes	Yes	No	Yes	Yes	Yes	PCV7	#69af4c	PCV13	#69af4c	INDIA	#e49aff	TAMIL NADU	PONDICHERRY	Kempegowda Institute of medical sciences	JIPMER	NA	NA	10	6-24years	#0067b7	2014	11	Disease	#e28650	Bacteraemia	Blood	ERR2090208	11.9139	79.8145	1
22335_7#117	GPS_IN_P501	ERS1642723	ERR2090219	Pass Plus	27	#b88ae6	Dominant	4	#9020aa	205	10-5-4-5-13-10-18	205	SWEDEN4	No	M	#27bce5	pre-PCV	Yes	Yes	Yes	No	Yes	Yes	Yes	PCV7	#69af4c	PCV13	#69af4c	INDIA	#e49aff	TAMIL NADU	PONDICHERRY	Kempegowda Institute of medical sciences	JIPMER	NA	NA	4	3-5years	#0094df	2014	11	Carriage	#78ae63	CARRIAGE	NP SWAB	ERR2090219	11.9139	79.8145	1
22335_7#132	GPS_IN_P505	ERS1642739	ERR2090234	Pass Plus	27	#b88ae6	Dominant	4	#9020aa	205	10-5-4-5-13-10-18	205	SWEDEN4	No	M	#27bce5	pre-PCV	Yes	Yes	Yes	No	Yes	Yes	Yes	PCV7	#69af4c	PCV13	#69af4c	INDIA	#e49aff	TAMIL NADU	PONDICHERRY	Kempegowda Institute of medical sciences	JIPMER	NA	NA	7	6-24years	#0067b7	2014	11	Carriage	#78ae63	CARRIAGE	NP SWAB	ERR2090234	11.9139	79.8145	1
22335_7#139	GPS_IN_P508	ERS1642747	ERR2090241	Pass Plus	27	#b88ae6	Dominant	4	#9020aa	205	10-5-4-5-13-10-18	205	SWEDEN4	No	F	#ffaaff	pre-PCV	Yes	Yes	Yes	No	Yes	Yes	Yes	PCV7	#69af4c	PCV13	#69af4c	INDIA	#e49aff	TAMIL NADU	PONDICHERRY	Kempegowda Institute of medical sciences	JIPMER	NA	NA	8	6-24years	#0067b7	2014	11	Carriage	#78ae63	CARRIAGE	NP SWAB	ERR2090241	11.9139	79.8145	1
22335_7#147	GPS_IN_P510	ERS1642755	ERR2090249	Pass Plus	27	#b88ae6	Dominant	4	#9020aa	205	10-5-4-5-13-10-18	205	SWEDEN4	No	M	#27bce5	pre-PCV	Yes	Yes	Yes	No	Yes	Yes	Yes	PCV7	#69af4c	PCV13	#69af4c	INDIA	#e49aff	TAMIL NADU	PONDICHERRY	Kempegowda Institute of medical sciences	JIPMER	NA	NA	8	6-24years	#0067b7	2014	11	Carriage	#78ae63	CARRIAGE	NP SWAB	ERR2090249	11.9139	79.8145	1
22335_7#155	GPS_IN_P511	ERS1642763	ERR2090257	Pass Plus	27	#b88ae6	Dominant	4	#9020aa	205	10-5-4-5-13-10-18	205	SWEDEN4	No	F	#ffaaff	pre-PCV	Yes	Yes	Yes	No	Yes	Yes	Yes	PCV7	#69af4c	PCV13	#69af4c	INDIA	#e49aff	TAMIL NADU	PONDICHERRY	Kempegowda Institute of medical sciences	JIPMER	NA	NA	8	6-24years	#0067b7	2014	11	Carriage	#78ae63	CARRIAGE	NP SWAB	ERR2090257	11.9139	79.8145	1
22335_7#79	GPS_IN_P520	ERS1642676	ERR2090181	Pass Plus	27	#b88ae6	Dominant	4	#9020aa	205	10-5-4-5-13-10-18	205	SWEDEN4	No	M	#27bce5	pre-PCV	Yes	Yes	Yes	No	Yes	Yes	Yes	PCV7	#69af4c	PCV13	#69af4c	INDIA	#e49aff	TAMIL NADU	PONDICHERRY	Kempegowda Institute of medical sciences	JIPMER	NA	NA	8	6-24years	#0067b7	2014	11	Carriage	#78ae63	CARRIAGE	NP SWAB	ERR2090181	11.9139	79.8145	1
22335_7#85	GPS_IN_P529	ERS1642684	ERR2090187	Pass Plus	27	#b88ae6	Dominant	4	#9020aa	205	10-5-4-5-13-10-18	205	SWEDEN4	No	M	#27bce5	pre-PCV	Yes	Yes	Yes	No	Yes	Yes	Yes	PCV7	#69af4c	PCV13	#69af4c	INDIA	#e49aff	TAMIL NADU	PONDICHERRY	Kempegowda Institute of medical sciences	JIPMER	NA	NA	8	6-24years	#0067b7	2014	11	Carriage	#78ae63	CARRIAGE	NP SWAB	ERR2090187	11.9139	79.8145	1
22335_7#92	GPS_IN_P541	ERS1642692	ERR2090194	Pass Plus	27	#b88ae6	Dominant	4	#9020aa	205	10-5-4-5-13-10-18	205	SWEDEN4	No	F	#ffaaff	pre-PCV	Yes	Yes	Yes	No	Yes	Yes	Yes	PCV7	#69af4c	PCV13	#69af4c	INDIA	#e49aff	TAMIL NADU	PONDICHERRY	Kempegowda Institute of medical sciences	JIPMER	NA	NA	7	6-24years	#0067b7	2014	11	Carriage	#78ae63	CARRIAGE	NP SWAB	ERR2090194	11.9139	79.8145	1
22335_8#113	GPS_IN_PO_M71	ERS1642878	ERR2090375	Pass Plus	51	#65682a	Dominant	3	#7bcd36	458	2-32-9-47-6-21-17	458		No	F	#ffaaff	pre-PCV	No	No	Yes	No	Yes	Yes	Yes	PCV13	#f2737c	PCV13	#69af4c	INDIA	#e49aff	MAHARASTRA	MUMBAI	Kempegowda Institute of medical sciences	MUMBAI AIRPORT	NA	NA	64	45-65years	#ffac94	2016	10	Carriage	#78ae63	CARRIAGE	NP SWAB	ERR2090375	19.0599	72.8632	neg
22335_8#95	GPS_IN_PO_M54	ERS1642873	ERR2090357	Pass Plus	12	#8cc14b	Dominant	3	#7bcd36	505	46-8-2-10-6-1-22	505		No	M	#27bce5	pre-PCV	No	No	Yes	No	Yes	Yes	Yes	PCV13	#f2737c	PCV13	#69af4c	INDIA	#e49aff	MAHARASTRA	MUMBAI	Kempegowda Institute of medical sciences	MUMBAI AIRPORT	NA	NA	66	>65years	#af5aa6	2016	10	Carriage	#78ae63	CARRIAGE	NP SWAB	ERR2090357	19.0599	72.8632	neg
22335_7#78	GPS_IN_G111	ERS1642675	ERR2090180	Pass Plus	703	#ea675f	Local lineage	17F	#7b348b	574	2-1-1-1-6-31-14	574		No	F	#ffaaff	pre-PCV	No	No	No	No	No	No	Yes	Non-PCV13	#f1b360	Non-PCV13	#f1b360	INDIA	#e49aff	KARNATAKA	BANGALORE	Kempegowda Institute of medical sciences	Columbia Asia Hospital	NA	NA	59	45-65years	#ffac94	2017	3	Disease	#e28650	Bacteraemia	Blood	ERR2090180	12.9716	77.5946	neg
22335_8#89	GPS_IN_PR_B227	ERS1642865	ERR2090351	Pass Plus	703	#ea675f	Local lineage	17F	#7b348b	574	2-1-1-1-6-31-14	574		No	M	#27bce5	pre-PCV	No	No	No	No	No	No	Yes	Non-PCV13	#f1b360	Non-PCV13	#f1b360	INDIA	#e49aff	KARNATAKA	BANGALORE	Kempegowda Institute of medical sciences	BANGALORE AIRPORT	NA	NA	60	45-65years	#ffac94	2016	8	Carriage	#78ae63	CARRIAGE	NP SWAB	ERR2090351	12.9716	77.5946	neg
20925_3#10	GPS_IN_P24	ERS1207590	ERR1756395	Pass Plus	336	#b03e2d	Rare	8	#00880d	2234	2-5-9-1-125-14-31	12793		No	M	#27bce5	pre-PCV	No	No	No	No	No	Yes	Yes	Non-PCV13	#f1b360	Non-PCV13	#f1b360	INDIA	#e49aff	Karnataka	BANGALORE	Kempegowda Institute of medical sciences	Bangalore Metropolis	0	0	5	3-5years	#0094df	2014	5	Disease	#e28650	Bacteraemia	Blood	ERR1756395	12.9716	77.5946	neg
22335_7#9	GPS_IN_G11	ERS1642587	ERR2090111	Pass Plus	336	#b03e2d	Rare	8	#00880d	2234	2-5-9-1-125-14-31	12793		No	M	#27bce5	pre-PCV	No	No	No	No	No	Yes	Yes	Non-PCV13	#f1b360	Non-PCV13	#f1b360	INDIA	#e49aff	KARNATAKA	BANGALORE	Kempegowda Institute of medical sciences	Metropolis labs	NA	NA	64	45-65years	#ffac94	2014	5	Disease	#e28650	Bacteraemia	Blood	ERR2090111	12.9716	77.5946	neg
28522_3#93	GPS_IN_A1695	ERS2995219	ERR3227746	Pass Plus	336	#b03e2d	Rare	8	#00880d	2234	2-5-9-1-125-14-31	12793		No	M	#27bce5	Phase_intro_PCV13	No	No	No	No	No	Yes	Yes	Non-PCV13	#f1b360	Non-PCV13	#f1b360	INDIA	#e49aff	PONDICHERRY	PONDICHERRY	Kempegowda Institute of medical sciences	JIPMER	NA	NA	64	45-65years	#ffac94	2018	10	Disease	#e28650	Bacteraemia	Blood	ERR3227746	11.9139	79.8145	neg
20925_3#89	GPS_IN_P36	ERS1206014	ERR1756474	Pass Plus	32	#8490db	Dominant	7F	#c753d8	3544	10-20-8-1-6-1-29	218		No	M	#27bce5	pre-PCV	No	Yes	Yes	Yes	No	No	Yes	PCV10 (GSK)	#2853a3	PCV13	#69af4c	INDIA	#e49aff		DELHI	Kempegowda Institute of medical sciences	Delhi Maluna Azad Medical College	0	2	0	<=2years	#3bd8c5	2014	1	Disease	#e28650	Bacteraemia	Blood	ERR1756474	28.5967	77.1025	2
22335_7#39	GPS_IN_G16	ERS1642641	ERR2090141	Pass Plus	32	#8490db	Dominant	7F	#c753d8	3544	10-20-8-1-6-1-29	218		No	M	#27bce5	pre-PCV	No	Yes	Yes	Yes	No	No	Yes	PCV10 (GSK)	#2853a3	PCV13	#69af4c	INDIA	#e49aff	KARNATAKA	BANGALORE	Kempegowda Institute of medical sciences	Bangalore SRL Lab	NA	NA	52	45-65years	#ffac94	2014	5	Disease	#e28650	Bacteraemia	Blood	ERR2090141	12.9716	77.5946	2
28522_3#245	GPS_IN_G55	ERS2995229	ERR3227800	Pass Plus	32	#8490db	Dominant	7F	#c753d8	3544	10-20-8-1-6-1-29	218		No	F	#ffaaff	Pre-PCV	No	Yes	Yes	Yes	No	No	Yes	PCV10 (GSK)	#2853a3	PCV13	#69af4c	INDIA	#e49aff	KARNATAKA	BANGALORE	Kempegowda Institute of medical sciences	NIMHANS	NA	NA	65	45-65years	#ffac94	2015	3	Disease	#e28650	MENINGITIS	CSF	ERR3227800	12.9716	77.5946	2
28522_3#307	GPS_IN_G41	ERS2995248	ERR3227825	Pass Plus	32	#8490db	Dominant	7F	#c753d8	3544	10-20-8-1-6-1-29	218		No	F	#ffaaff	Pre-PCV	No	Yes	Yes	Yes	No	No	Yes	PCV10 (GSK)	#2853a3	PCV13	#69af4c	INDIA	#e49aff	DELHI	DELHI	Kempegowda Institute of medical sciences	Lal Path lab	NA	NA	80	>65years	#af5aa6	2015	2	Disease	#e28650	Bacteraemia	Blood	ERR3227825	28.5967	77.1025	2
28522_3#84	GPS_IN_G129	ERS2995214	ERR3227743	Pass Plus	32	#8490db	Dominant	7F	#c753d8	3544	10-20-8-1-6-1-29	218		No	M	#27bce5	Phase_intro_PCV13	No	Yes	Yes	Yes	No	No	Yes	PCV10 (GSK)	#2853a3	PCV13	#69af4c	INDIA	#e49aff	KARNATAKA	BANGALORE	Kempegowda Institute of medical sciences	Apollo Hospital	NA	NA	58	45-65years	#ffac94	2018	3	Disease	#e28650	Bacteraemia	Blood	ERR3227743	12.9716	77.5946	2
20925_3#5	GPS_IN_P62	ERS1205972	ERR1756390	Pass Plus	61	#64dd58	Dominant	20	#ff8029	4160	10-16-54-1-15-1-75	10689		No	F	#ffaaff	pre-PCV	No	No	No	No	No	No	Yes	Non-PCV13	#f1b360	Non-PCV13	#f1b360	INDIA	#e49aff		CHENNAI	Kempegowda Institute of medical sciences	Chennai Apollo Hospital	0	0	1	<=2years	#3bd8c5	2015	1	Disease	#e28650	Meningitis	CSF	ERR1756390	13.0489	80.2538	neg
22335_8#16	GPS_IN_IIT_NP32	ERS1642786	ERR2090278	Pass Plus	71	#962949	Intermediate	18A	#79db80	5103	8-5-6-47-9-1-19	5103		No	M	#27bce5	pre-PCV	No	No	No	No	No	No	No	Non-PCV13	#f1b360	Non-PCV13	#f1b360	INDIA	#e49aff	WEST BENGAL	KHARAGPUR	Kempegowda Institute of medical sciences	IIT KAHARAGPUR	NA	NA	5	3-5years	#0094df	2014	7	Carriage	#78ae63	CARRIAGE	NP SWAB	ERR2090278	22.3303	87.3236	neg
20925_3#25	GPS_IN_P14	ERS1205982	ERR1756410	Pass Plus	31	#e18e31	Dominant	1	#416800	5316	12-8-13-5-17-4-8	5316		No	M	#27bce5	pre-PCV	No	Yes	Yes	Yes	Yes	Yes	Yes	PCV10 (GSK)	#2853a3	PCV13	#69af4c	INDIA	#e49aff	Karnataka	BANGALORE	Kempegowda Institute of medical sciences	Bangalore Metropolis	0	0	3	3-5years	#0094df	2014	2	Disease	#e28650	Bacteraemia	Blood	ERR1756410	12.9716	77.5946	2
22335_7#120	GPS_IN_IIT_9	ERS1642726	ERR2090222	Pass Plus	485	#9349a2	Rare	13	#ff9a17	5643	12-8-54-5-7-112-17	6332		No	M	#27bce5	pre-PCV	No	No	No	No	No	No	No	Non-PCV13	#f1b360	Non-PCV13	#f1b360	INDIA	#e49aff	WEST BENGAL	KHARAGPUR	Kempegowda Institute of medical sciences	IIT KAHARAGPUR	NA	NA	2	<=2years	#3bd8c5	2013	11	Carriage	#78ae63	CARRIAGE	NP SWAB	ERR2090222	22.3303	87.3236	neg
28522_3#316	GPS_IN_G116	ERS2995251	ERR3227828	Pass Plus	277	#e09a36	Rare	8	#00880d	6197	10-13-34-16-15-111-31	10588		No	M	#27bce5	Pre-PCV	No	No	No	No	No	Yes	Yes	Non-PCV13	#f1b360	Non-PCV13	#f1b360	INDIA	#e49aff	KARNATAKA	BANGALORE	Kempegowda Institute of medical sciences	Columbia Asia Hospital	NA	NA	65	45-65years	#ffac94	2017	11	Disease	#e28650	Bacteraemia	Blood	ERR3227828	12.9716	77.5946	neg
28522_3#60	GPS_IN_G123	ERS2995319	ERR3227737	Pass Plus	277	#e09a36	Rare	8	#00880d	6197	10-13-34-16-15-111-31	10588		No	M	#27bce5	Phase_intro_PCV13	No	No	No	No	No	Yes	Yes	Non-PCV13	#f1b360	Non-PCV13	#f1b360	INDIA	#e49aff	KARNATAKA	BANGALORE	Kempegowda Institute of medical sciences	Columbia Asia Hospital	NA	NA	40	25-44years	#cb5658	2018	1	Disease	#e28650		Blood	ERR3227737	12.9716	77.5946	neg
22335_7#24	GPS_IN_G27	ERS1642604	ERR2090126	Pass Plus	257	#54b1e0	Intermediate	38	#903049	8806	142-13-4-5-17-33-277	5407		No	F	#ffaaff	pre-PCV	No	No	No	No	No	No	No	Non-PCV13	#f1b360	Non-PCV13	#f1b360	INDIA	#e49aff	DELHI	DELHI	Kempegowda Institute of medical sciences	Lal Path lab	NA	NA	74	>65years	#af5aa6	2014	12	Disease	#e28650	Bacteraemia	Blood	ERR2090126	28.5967	77.1025	neg
20925_3#11	GPS_IN_P38	ERS1205975	ERR1756396	Pass Plus	260	#c6b13d	Intermediate	34	#ff897c	8927	7-5-282-5-10-20-6	8927		No	M	#27bce5	pre-PCV	No	No	No	No	No	No	No	Non-PCV13	#f1b360	Non-PCV13	#f1b360	INDIA	#e49aff		BANGALORE	Kempegowda Institute of medical sciences	Bangalore Nimhans	0	0	2	<=2years	#3bd8c5	2014	9	Disease	#e28650	Meningitis	CSF	ERR1756396	12.9716	77.5946	1
22335_7#53	GPS_IN_G33	ERS1642633	ERR2090155	Pass Plus	260	#c6b13d	Intermediate	34	#ff897c	8927	7-5-282-5-10-20-6	8927		No	M	#27bce5	pre-PCV	No	No	No	No	No	No	No	Non-PCV13	#f1b360	Non-PCV13	#f1b360	INDIA	#e49aff	KARNATAKA	BANGALORE	Kempegowda Institute of medical sciences	NIMHANS	NA	NA	20	6-24years	#233b75	2014	12	Disease	#e28650	MENINGITIS	CSF	ERR2090155	12.9716	77.5946	1
20925_3#4	GPS_IN_P50	ERS1206275	ERR1756389	Pass Plus	371	#56cbad	Rare	3	#7bcd36	11454	2-32-165-1-6-1-14	12780		No	M	#27bce5	pre-PCV	No	No	Yes	No	Yes	Yes	Yes	PCV13	#f2737c	PCV13	#69af4c	INDIA	#e49aff		MUMBAI	Kempegowda Institute of medical sciences	Mumbai Infexon Labouratory	0	0	5	3-5years	#0094df	2014	12	Disease	#e28650	Bacteraemia	Blood	ERR1756389	19.0599	72.8632	neg
20925_3#58	GPS_IN_P45	ERS1206288	ERR1756443	Pass Plus	224	#3fc0d1	Intermediate	7F	#c753d8	11522	15-8-8-5-6-112-262	Singletons		No	F	#ffaaff	pre-PCV	No	Yes	Yes	Yes	No	No	Yes	PCV10 (GSK)	#2853a3	PCV13	#69af4c	INDIA	#e49aff		BANGALORE	Kempegowda Institute of medical sciences	Bangalore Baptist Hospital	2	0	0	<=2years	#3bd8c5	2014	11	Disease	#e28650	Bacteraemia	Blood	ERR1756443	12.9716	77.5946	neg
20925_3#101	GPS_IN_PN23	ERS1206020	ERR1756486	Pass Plus	104	#b23d84	Intermediate	16F	#8f93ff	12504	68-310-62-10-77-146-168	Singletons		No	M	#27bce5	pre-PCV	No	No	No	No	No	No	No	Non-PCV13	#f1b360	Non-PCV13	#f1b360	INDIA	#e49aff		BANGALORE	Kempegowda Institute of medical sciences		0	3	0	<=2years	#3bd8c5	2010	1	Disease	#e28650	PNEUMONIA	Blood	ERR1756486	12.9716	77.5946	neg
20925_3#103	GPS_IN_PN25	ERS1206021	ERR1756488	Pass Plus	104	#b23d84	Intermediate	16F	#8f93ff	12504	68-310-62-10-77-146-168	Singletons		No	M	#27bce5	pre-PCV	No	No	No	No	No	No	No	Non-PCV13	#f1b360	Non-PCV13	#f1b360	INDIA	#e49aff		BANGALORE	Kempegowda Institute of medical sciences		0	3	0	<=2years	#3bd8c5	2010	1	Disease	#e28650	PNEUMONIA	Blood	ERR1756488	12.9716	77.5946	neg
28522_3#16	GPS_IN_362051	ERS2995304	ERR3227726	Pass Plus	104	#b23d84	Intermediate	16F	#8f93ff	12504	68-310-62-10-77-146-168	Singletons		No	M	#27bce5	Pre-PCV	No	No	No	No	No	No	No	Non-PCV13	#f1b360	Non-PCV13	#f1b360	INDIA	#e49aff	KARNATAKA	BANGALORE	Kempegowda Institute of medical sciences	KIMS HOSPITAL	NA	NA	0	<=2years	#3bd8c5	2009	8	Disease	#e28650	PNEUMONIA	Blood	ERR3227726	12.9716	77.5946	neg
20925_3#17	GPS_IN_P13	ERS1205978	ERR1756402	Pass Plus	495	#b33922	Rare	13	#ff9a17	12814	2-11-4-5-6-768-9	706		No	F	#ffaaff	pre-PCV	No	No	No	No	No	No	No	Non-PCV13	#f1b360	Non-PCV13	#f1b360	INDIA	#e49aff	Karnataka	BANGALORE	Kempegowda Institute of medical sciences	Bangalore Metropolis	0	2	1	<=2years	#3bd8c5	2014	2	Disease	#e28650	Meningitis	CSF	ERR1756402	12.9716	77.5946	neg
20925_3#54	GPS_IN_P93	ERS1206287	ERR1756439	Pass Plus	226	#399d82	Intermediate	27	#00807c	12817	416-17-107-24-9-105-14	1475		No	M	#27bce5	pre-PCV	No	No	No	No	No	No	No	Non-PCV13	#f1b360	Non-PCV13	#f1b360	INDIA	#e49aff		DELHI	Kempegowda Institute of medical sciences		0	2	0	<=2years	#3bd8c5	2016	4	Disease	#e28650	Meningitis	CSF	ERR1756439	28.5967	77.1025	neg
22335_7#73	GPS_IN_G36	ERS1642668	ERR2090175	Pass Plus	371	#56cbad	Rare	3	#7bcd36	14072	~2-32-165-1-6-1-14	11454		Yes	M	#27bce5	pre-PCV	No	No	Yes	No	Yes	Yes	Yes	PCV13	#f2737c	PCV13	#69af4c	INDIA	#e49aff	KARNATAKA	BANGALORE	Kempegowda Institute of medical sciences	Metropolis labs	NA	NA	72	>65years	#af5aa6	2015	2	Disease	#e28650	Bacteraemia	Blood	ERR2090175	12.9716	77.5946	neg
22335_8#104	GPS_IN_PR_B290	ERS1642887	ERR2090366	Pass Plus	309	#e26cc6	Intermediate	3	#7bcd36	14134	8-9-165-47-6-14-145	Singletons		Yes	M	#27bce5	pre-PCV	No	No	Yes	No	Yes	Yes	Yes	PCV13	#f2737c	PCV13	#69af4c	INDIA	#e49aff	KARNATAKA	BANGALORE	Kempegowda Institute of medical sciences	BANGALORE AIRPORT	NA	NA	30	25-44years	#cb5658	2016	8	Carriage	#78ae63	CARRIAGE	NP SWAB	ERR2090366	12.9716	77.5946	neg
22335_8#14	GPS_IN_PR_B09	ERS1642784	ERR2090276	Pass Plus	309	#e26cc6	Intermediate	3	#7bcd36	14134	8-9-165-47-6-14-145	Singletons		Yes	M	#27bce5	pre-PCV	No	No	Yes	No	Yes	Yes	Yes	PCV13	#f2737c	PCV13	#69af4c	INDIA	#e49aff	KARNATAKA	BANGALORE	Kempegowda Institute of medical sciences	BANGALORE AIRPORT	NA	NA	56	45-65years	#ffac94	2016	8	Carriage	#78ae63	CARRIAGE	NP SWAB	ERR2090276	12.9716	77.5946	neg
22335_8#30	GPS_IN_PR_B36	ERS1642800	ERR2090292	Pass Plus	309	#e26cc6	Intermediate	3	#7bcd36	14134	8-9-165-47-6-14-145	Singletons		Yes	F	#ffaaff	pre-PCV	No	No	Yes	No	Yes	Yes	Yes	PCV13	#f2737c	PCV13	#69af4c	INDIA	#e49aff	KARNATAKA	BANGALORE	Kempegowda Institute of medical sciences	BANGALORE AIRPORT	NA	NA	39	25-44years	#cb5658	2016	8	Carriage	#78ae63	CARRIAGE	NP SWAB	ERR2090292	12.9716	77.5946	neg
22335_8#92	GPS_IN_PR_B241	ERS1642870	ERR2090354	Pass Plus	309	#e26cc6	Intermediate	3	#7bcd36	14134	8-9-165-47-6-14-145	Singletons		Yes	F	#ffaaff	pre-PCV	No	No	Yes	No	Yes	Yes	Yes	PCV13	#f2737c	PCV13	#69af4c	INDIA	#e49aff	KARNATAKA	BANGALORE	Kempegowda Institute of medical sciences	BANGALORE AIRPORT	NA	NA	61	45-65years	#ffac94	2016	8	Carriage	#78ae63	CARRIAGE	NP SWAB	ERR2090354	12.9716	77.5946	neg
22335_7#98	GPS_IN_G102	ERS1642698	ERR2090200	Pass Plus	336	#b03e2d	Rare	8	#00880d	14431	2-5-662-1-125-14-31	12793		Yes	F	#ffaaff	pre-PCV	No	No	No	No	No	Yes	Yes	Non-PCV13	#f1b360	Non-PCV13	#f1b360	INDIA	#e49aff	KARNATAKA	BANGALORE	Kempegowda Institute of medical sciences	Columbia Asia Hospital	NA	NA	63	45-65years	#ffac94	2016	12	Disease	#e28650	Bacteraemia	Blood	ERR2090200	12.9716	77.5946	neg
22335_7#41	GPS_IN_G68	ERS1642645	ERR2090143	Pass Plus	791	#94b26c	Local lineage	3	#7bcd36	14445	2-32-146-16-6-248?-15	Singletons		Yes	M	#27bce5	pre-PCV	No	No	Yes	No	Yes	Yes	Yes	PCV13	#f2737c	PCV13	#69af4c	INDIA	#e49aff	KARNATAKA	BANGALORE	Kempegowda Institute of medical sciences	Apollo Hospital	NA	NA	78	>65years	#af5aa6	2015	12	Disease	#e28650	Bacteraemia	Blood	ERR2090143	12.9716	77.5946	neg
22335_8#75	GPS_IN_PR_H236	ERS1642846	ERR2090337	Pass Plus	260	#c6b13d	Intermediate	34	#ff897c	14461	7-5-~302-5-10-20-6	8927		Yes	F	#ffaaff	pre-PCV	No	No	No	No	No	No	No	Non-PCV13	#f1b360	Non-PCV13	#f1b360	INDIA	#e49aff	ANDHRA PRADESH	HYDERABAD	Kempegowda Institute of medical sciences	HYDERABAD AIRPORT	NA	NA	62	45-65years	#ffac94	2016	8	Carriage	#78ae63	CARRIAGE	NP SWAB	ERR2090337	17.385	78.4867	neg
22335_7#23	GPS_IN_G01	ERS1642602	ERR2090125	Pass Plus	309	#e26cc6	Intermediate	3	#7bcd36	14483	2-9-165-47-6-277-145	Singletons		Yes	F	#ffaaff	pre-PCV	No	No	Yes	No	Yes	Yes	Yes	PCV13	#f2737c	PCV13	#69af4c	INDIA	#e49aff	KARNATAKA	BANGALORE	Kempegowda Institute of medical sciences	Baptist Hospital	NA	NA	54	45-65years	#ffac94	2014	3	Disease	#e28650	Bacteraemia	Blood	ERR2090125	12.9716	77.5946	neg
22335_8#61	GPS_IN_PO_H164	ERS1642831	ERR2090323	Pass Plus	705	#be452d	Local lineage	28F	#70d8c7	14532	2-9-62-5-17-14-145	Singletons		Yes	M	#27bce5	pre-PCV	No	No	No	No	No	No	No	Non-PCV13	#f1b360	Non-PCV13	#f1b360	INDIA	#e49aff	ANDHRA PRADESH	HYDERABAD	Kempegowda Institute of medical sciences	HYDERABAD AIRPORT	NA	NA	36	25-44years	#cb5658	2016	10	Carriage	#78ae63	CARRIAGE	NP SWAB	ERR2090323	17.385	78.4867	neg
22335_8#8	GPS_IN_PO_H239	ERS1642776	ERR2090270	Pass Plus	705	#be452d	Local lineage	28F	#70d8c7	14532	2-9-62-5-17-14-145	Singletons		Yes	F	#ffaaff	pre-PCV	No	No	No	No	No	No	No	Non-PCV13	#f1b360	Non-PCV13	#f1b360	INDIA	#e49aff	ANDHRA PRADESH	HYDERABAD	Kempegowda Institute of medical sciences	HYDERABAD AIRPORT	NA	NA	68	>65years	#af5aa6	2016	10	Carriage	#78ae63	CARRIAGE	NP SWAB	ERR2090270	17.385	78.4867	neg
28522_3#214	GPS_IN_IR302	ERS2995286	ERR3227785	Pass Plus	712	#afd35f	Local lineage	34	#ff897c	15547	2-5-54-12-9-934-5	Singletons		Yes	M	#27bce5	Pre-PCV	No	No	No	No	No	No	No	Non-PCV13	#f1b360	Non-PCV13	#f1b360	INDIA	#e49aff	PONDICHERRY	PONDICHERRY	Kempegowda Institute of medical sciences	PIMS	NA	NA	45	45-65years	#ffac94	2017	12	Disease	#e28650	Infective endocenditis	Blood	ERR3227785	11.9139	79.8145	neg
28522_3#343	GPS_IN_G119	ERS2995288	ERR3227837	Pass Plus	712	#afd35f	Local lineage	34	#ff897c	15547	2-5-54-12-9-934-5	Singletons		Yes	M	#27bce5	Pre-PCV	No	No	No	No	No	No	No	Non-PCV13	#f1b360	Non-PCV13	#f1b360	INDIA	#e49aff	MAHARASTRA	MUMBAI	Kempegowda Institute of medical sciences	BREACH CANDY	NA	NA	45	45-65years	#ffac94	2017	12	Disease	#e28650		Other-Intra ocular lens	ERR3227837	19.0599	72.8632	neg
28522_3#12	GPS_IN_G20	ERS2995298	ERR3227725	Pass Plus	364	#cf43a8	Rare	15A	#c5ac00	15548	8-38-6-4-9-20-118	5000		Yes	M	#27bce5	Pre-PCV	No	No	No	No	No	No	No	Non-PCV13	#f1b360	Non-PCV13	#f1b360	INDIA	#e49aff	KARNATAKA	BANGALORE	Kempegowda Institute of medical sciences	Apollo Hospital	NA	NA	84	>65years	#af5aa6	2015	1	Disease	#e28650	Bacteraemia	Blood	ERR3227725	12.9716	77.5946	neg
[truncated: 73 more columns]
